# Supplementary material for: Tumorigenic Properties of Iron Regulatory Protein 2 (IRP2) Mediated by Its Specific 73-Amino Acids Insert
Source: PLoS One. 2010 Apr 13;5(4):e10163. doi: 10.1371/journal.pone.0010163 (PMC2854138; doi:10.1371/journal.pone.0010163)
Supplement: Table S2 — Full list of pairwise (“IRP2 vs control”, “IRP2 vs IRP1” and “IRP2 vs IRP2Δ73”) differentially expressed genes in tumor xenografts derived from parent H1299, HIRP2wt, HIRP1wt [ref. (19)] and HIRP2Δ73 cells. (0.69 MB XLS) [file pone.0010163.s008.xls]

## Sheet: Sheet1
IRP2-Control					IRP2-IRP1					IRP2-IRP2Δ73
GeneID	GeneSymbol	p-value	t-value		GeneID	GeneSymbol	p-value	t-value		GeneID	GeneSymbol	p-value	t-value
A_24_P401981	LOC643313	0.0390102	-4.91368		A_24_P401981	LOC643313	0.00284654	-18.7031		A_24_P385024	BC031359	0.0159446	-7.82439
A_23_P217886	UBE2J2	0.04897	4.35123		A_23_P819	ISG15	0.0468626	4.45545		A_24_P101231	THC2545337	0.0321428	-5.44237
A_23_P97473	MRPL20	0.0326302	5.39952		A_32_P99533	AI423557	0.0468072	-4.45827		A_32_P28158	A_32_P28158	0.0245914	-6.25867
A_24_P731549	LOC643988	0.0136319	8.47708		A_23_P343411	AGRIN	0.0166292	-7.65765		A_24_P401981	LOC643313	0.0472601	-4.43527
A_23_P325631	SKI	0.0378264	4.99462		A_24_P102660	AF116687	0.0423168	4.70554		A_32_P99533	AI423557	0.00787006	-11.2056
A_23_P85392	RER1	0.0329268	5.3739		A_23_P32444	MXRA8	0.049703	-4.31651		A_23_P217886	UBE2J2	0.0447889	4.56491
A_23_P125972	PRDM16	0.00435578	-15.1024		A_23_P97473	MRPL20	0.037622	5.00897		A_24_P683413	THC2573126	0.0127075	-8.78616
A_32_P113982	CA440162	0.0353971	-5.173		A_32_P161913	A_32_P161913	0.0175861	-7.44093		A_32_P738283	AK094642	0.0158274	7.85402
A_24_P931201	AY358179	0.0371232	-5.04448		A_24_P731549	LOC643988	0.00303664	-18.1056		A_23_P384108	AK093927	0.0194029	-7.07414
A_23_P137391	ENO1	0.00429908	15.2023		A_24_P113815	SLC35E2	0.042752	-4.67992		A_24_P21887	PLCH2	0.0499683	-4.30412
A_24_P273583	AY142148	0.036081	-5.121		A_24_P49214	C1orf86	0.0285966	5.78588		A_24_P661220	AU145544	0.027503	5.9048
A_23_P201264	NMNAT1	0.00139059	-26.7884		A_23_P339773	FAM79A	0.0036613	-16.4811		A_23_P339773	FAM79A	0.0196765	-7.02331
A_24_P914922	BU625522	0.0118256	-9.114		A_23_P74081	TP73	0.0294134	-5.70137		A_23_P23155	AJAP1	0.0480848	4.39419
A_23_P45999	FBXO2	0.0459386	4.50332		A_24_P604989	CR936609	0.0385179	-4.94689		A_23_P149509	ZBTB48	0.0366593	-5.07814
A_23_P103877	LRRC38	0.00985361	9.99941		A_23_P351734	NPHP4	0.0161682	7.76877		A_23_P137391	ENO1	0.0443745	4.58768
A_23_P351342	PLEKHM2	0.00316198	17.7414		A_23_P115460	RPL22	0.00281646	18.8031		A_32_P96154	A_32_P96154	0.0166466	-7.65353
A_23_P103703	HSPB7	0.0283504	5.81206		A_23_P149509	ZBTB48	0.0234618	-6.41314		A_23_P36226	SLC25A33	0.0349154	5.21052
A_23_P74950	RCC2	0.00238774	20.4281		A_24_P178663	A_24_P178663	0.0440867	4.60367		A_23_P259833	PIK3CD	0.0221496	-6.60706
A_23_P115356	AKR7A2	0.0366214	5.08092		A_23_P301971	MASP2	0.0415839	-4.74957		A_23_P201264	NMNAT1	0.023159	-6.45644
A_24_P912228	AK095564	0.0199604	-6.97167		A_23_P45999	FBXO2	0.0308155	-5.56408		A_24_P914922	BU625522	0.0243567	-6.28989
A_24_P919605	A_24_P919605	0.0142777	-8.27905		A_23_P200637	FBXO44	0.0020487	-22.0593		A_24_P187340	A_24_P187340	0.0338259	-5.29828
A_23_P321949	PLA2G2A	0.0482607	4.38556		A_24_P170733	AK095631	0.0349557	-5.20736		A_24_P15670	ENST00000316575	0.0227766	6.51233
A_23_P400515	KIF17	0.00297877	-18.2814		A_24_P84112	A_24_P84112	0.0236333	6.38899		A_23_P23457	FBLIM1	0.0241293	6.32057
A_32_P162076	CR749652	0.020105	-6.94578		A_24_P332780	A_24_P332780	0.0275774	-5.89648		A_24_P169073	C1orf117	0.0322197	-5.43554
A_24_P926915	THC2510672	0.0248871	-6.21995		A_24_P631848	BC036435	0.0192213	-7.10847		A_24_P392723	KIAA1922	0.0499249	-4.30615
A_23_P45976	RAP1GAP	0.038309	4.96118		A_23_P126869	PADI3	0.0266656	-6.00069		A_23_P149649	SDHB	0.0264516	6.02591
A_23_P11787	WNT4	0.0193656	-7.08117		A_23_P422131	KLHDC7A	0.0068184	-12.0484		A_23_P422131	KLHDC7A	0.0280156	-5.84821
A_23_P318464	EPHA8	0.035298	-5.18065		A_23_P418031	ENST00000355609	0.0256935	6.11775		A_23_P418031	ENST00000355609	0.03772	5.00207
A_24_P222655	C1QA	0.0251532	-6.18568		A_23_P126752	CAPZB	0.027415	5.91467		A_24_P718223	T89979	0.0351987	-5.18836
A_32_P188263	AW383740	0.0182929	-7.29182		A_24_P8575	OTUD3	0.0479131	4.40266		A_23_P137630	HP1BP3	0.0159902	-7.81296
A_23_P114689	DDEFL1	0.0256695	6.12073		A_23_P114857	PLA2G2E	0.0211957	-6.75905		A_24_P453532	AF086337	0.0322614	-5.43185
A_23_P46604	NPAL3	0.0107581	9.56328		A_24_P76313	FAM43B	0.0157121	-7.88348		A_23_P11787	WNT4	0.0204546	-6.88432
A_24_P786257	THC2571287	0.0437247	4.62402		A_23_P23194	PINK1	0.0488739	-4.35584		A_32_P71744	BG695979	0.00376428	16.2529
A_23_P410159	PAQR7	0.0188915	-7.17207		A_23_P137630	HP1BP3	0.000726202	-37.0881		A_24_P928156	A_24_P928156	0.00262484	19.4802
A_23_P11936	UBXD5	0.0211305	-6.76981		A_24_P222655	C1QA	0.0155597	-7.9229		A_23_P11936	UBXD5	0.0489792	-4.35079
A_32_P179089	BE843546	0.0361006	-5.11953		A_32_P406142	AK025975	0.00870326	-10.649		A_23_P46378	PIGV	0.0139424	8.38017
A_23_P385206	STX12	0.0149786	-8.07871		A_24_P724984	AK001846	0.00599504	-12.8571		A_24_P693986	LOC388610	0.0113754	-9.29578
A_23_P160881	SMPDL3B	0.0207064	-6.84101		A_23_P362228	C1orf213	0.0114783	-9.25331		A_24_P148373	WASF2	0.00553517	-13.3852
A_23_P11752	OPRD1	0.004685	-14.5584		A_23_P148852	AD7C-NTP	0.012171	-8.98141		A_23_P74737	EYA3	0.0498368	4.31025
A_32_P27636	THC2719609	0.0266303	-6.00483		A_23_P74112	IL28RA	0.00142525	-26.46		A_24_P842536	THC2650720	0.0336784	-5.31048
A_23_P62779	AF111851	0.0361492	-5.11589		A_23_P46604	NPAL3	0.00926482	10.3169		A_32_P27636	THC2719609	0.0186059	-7.2285
A_23_P85560	EIF3S2	0.0456245	-4.51992		A_23_P35205	DSCR1L2	0.040414	-4.82226		A_23_P160318	COL16A1	0.0114618	9.26009
A_23_P410965	KIAA1522	0.0277379	5.87868		A_24_P367543	AK024382	0.0270378	-5.95753		A_23_P149019	BAI2	0.00802611	-11.0948
A_24_P16184	A3GALT2	0.00713867	-11.7722		A_24_P135856	RHD	0.0382684	-4.96397		A_23_P85560	EIF3S2	0.0395218	-4.87981
A_23_P1083	GJA4	0.0171311	7.54172		A_24_P786257	THC2571287	0.0349124	5.21076		A_24_P160413	ENST00000360514	0.0241465	-6.31823
A_23_P149707	DLGAP3	0.0469771	-4.44961		A_23_P200866	STMN1	0.0469573	4.45061		A_23_P114656	HDAC1	0.046537	4.47216
A_23_P334692	PRO1596	0.018878	-7.17472		A_23_P360329	AIM1L	0.0081368	-11.0182		A_23_P96965	SYNC1	0.0284998	-5.79613
A_23_P86339	THC2484716	0.0127231	-8.78068		A_23_P318380	ZNF683	0.0184861	-7.25253		A_23_P149707	DLGAP3	0.00280297	-18.8485
A_23_P149084	GRIK3	0.0412925	4.76739		A_24_P627678	A_24_P627678	0.0446926	4.57017		A_23_P86339	THC2484716	0.013398	-8.55227
A_23_P62840	YRDC	0.0415963	-4.74881		A_32_P1381	HMGN2	0.0366655	5.07769		A_23_P23171	EIF2C4	0.00876489	-10.611
A_23_P201655	MYCBP	0.0489013	4.35452		A_24_P707543	THC2572108	0.0362913	5.1053		A_23_P62831	C1orf78	0.0342526	-5.26342
A_32_P152603	THC2708481	0.0257432	-6.11161		A_24_P913482	THC2634909	0.0491756	-4.34142		A_23_P307536	C1orf113	0.0172461	-7.51589
A_24_P28430	ENST00000356216	0.0416922	-4.74299		A_23_P37137	DNAJC8	0.0387434	4.93161		A_23_P62840	YRDC	0.044708	-4.56933
A_24_P401656	AF086102	0.0136218	-8.48028		A_23_P137586	GMEB1	0.000871623	-33.8495		A_24_P220934	BC010055	0.0148689	-8.10914
A_23_P51639	KIAA0467	0.0460787	-4.49598		A_32_P27636	THC2719609	0.032418	-5.41805		A_24_P476533	THC2668327	0.0393884	4.88858
A_23_P11995	PRDX1	0.0107262	9.57772		A_23_P313	PEF1	0.00418467	-15.41		A_23_P391778	MACF1	0.0320543	5.45025
A_23_P9662	IPP	0.0329039	-5.37587		A_32_P220666	THC2558776	0.00286364	-18.6469		A_23_P85922	BMP8A	0.000299763	57.7449
A_23_P160167	TSPAN1	0.0116807	-9.1714		A_23_P334692	PRO1596	0.0339817	-5.28548		A_23_P51718	PABPC4	0.047784	4.40905
A_24_P383050	FLJ32011	0.0125761	-8.83286		A_23_P23171	EIF2C4	0.00263863	-19.429		A_23_P430658	HEYL	0.0470647	-4.44515
A_23_P200126	MKNK1	0.0159746	-7.81686		A_23_P34568	ADPRHL2	0.0041836	15.412		A_23_P193	C1orf176	0.0127081	-8.78596
A_24_P145529	CYP4Z2P	0.0308298	-5.56273		A_23_P62831	C1orf78	0.0249266	-6.21483		A_23_P63032	GUCA2B	0.0471129	4.44271
A_32_P203280	THC2656487	0.00246961	-20.0854		A_23_P201655	MYCBP	0.0353459	5.17695		A_23_P349406	FAM80A	0.0113922	-9.28884
A_23_P325562	SLC1A7	0.0380501	-4.97904		A_23_P63432	RHBDL2	0.021729	-6.67284		A_23_P51627	PPCS	0.0461789	-4.49074
A_32_P936189	FLJ40434	0.0318329	-5.47011		A_23_P10463	NDUFS5	0.00690799	11.9692		A_23_P137825	LOC128192	0.036839	5.06503
A_23_P348281	C1orf83	0.0414325	-4.75881		A_24_P315921	LOC664727	0.00320846	-17.6118		A_23_P9662	IPP	0.0336817	-5.3102
A_24_P943866	A_24_P943866	0.0429603	4.66779		A_24_P41662	A_24_P41662	0.0328903	5.37703		A_23_P160167	TSPAN1	0.0117053	-9.16158
A_23_P45821	A_23_P45821	0.0181301	-7.32539		A_23_P63032	GUCA2B	0.0273901	5.91748		A_24_P383050	FLJ32011	0.0140839	-8.33705
A_23_P103486	CYP2J2	0.0465223	-4.47291		A_23_P349406	FAM80A	0.0185327	-7.24316		A_23_P112666	FOXE3	0.00132792	-27.4146
A_24_P654951	BQ223486	0.00672943	-12.1286		A_32_P150541	THC2691882	0.0259214	-6.08972		A_24_P323682	LOC644462	0.0302961	5.61384
A_23_P51479	INSL5	0.0116219	-9.19496		A_23_P23380	ELOVL1	0.0372377	5.03627		A_23_P12303	AGBL4	0.0158972	-7.83634
A_32_P86436	THC2644389	0.0017689	-23.745		A_23_P51639	KIAA0467	0.0219912	-6.63161		A_23_P325562	SLC1A7	0.0226129	-6.53669
A_23_P34473	RPE65	0.0377433	-5.00044		A_23_P149221	HECTD3	0.0309069	5.55545		A_23_P23017	C1orf123	0.0441585	4.59967
A_23_P51339	DNAJB4	0.0062174	12.623		A_23_P11995	PRDX1	0.0318111	5.47207		A_23_P316612	GLIS1	0.0447725	4.56581
A_23_P126677	DNASE2B	0.0123231	-8.92477		A_23_P593	GPBP1L1	0.0140697	8.34137		A_23_P138137	OMA1	0.00845753	10.8046
A_23_P103897	SPATA1	0.0118313	-9.11178		A_23_P160167	TSPAN1	0.00600626	-12.845		A_24_P762886	KIAA0485	0.0139638	-8.3736
A_23_P130642	GBP6	0.0375146	-5.01656		A_24_P229199	ATPAF1	0.0429772	4.66681		A_23_P502488	ATG4C	0.00467959	14.5669
A_32_P53107	CR609342	0.034454	-5.24718		A_23_P46499	AF111848	0.0147513	-8.14212		A_32_P152927	LOC199899	0.0454602	-4.52867
A_24_P886336	BC029907	0.0428624	-4.67348		A_24_P323682	LOC644462	0.0285338	5.79252		A_24_P212654	A_24_P212654	0.0114113	9.28092
A_24_P136711	BC030757	0.0174933	-7.46117		A_24_P188447	ELAVL4	0.00708202	-11.8197		A_24_P457442	THC2613423	0.01283	-8.74331
A_32_P174832	THC2762599	0.00297318	-18.2987		A_23_P103269	LOC51336	0.0342973	-5.2598		A_23_P74068	MSH4	0.0109645	-9.47131
A_23_P46396	PTBP2	0.0494357	-4.32908		A_23_P103276	KTI12	0.0398624	4.85762		A_24_P413791	BX538272	0.0489118	-4.35402
A_23_P23669	PALMD	0.0216909	6.6789		A_23_P51269	CD641036	0.0147456	8.14374		A_23_P51339	DNAJB4	0.0115273	9.23327
A_23_P34460	SLC35A3	0.0233385	-6.43067		A_23_P23017	C1orf123	0.0265819	6.01051		A_24_P221485	LOC729779	0.0418381	4.73417
A_23_P258621	RTCD1	0.0338431	-5.29686		A_32_P181891	AK097571	0.0385459	-4.94499		A_23_P103897	SPATA1	0.0335129	-5.32427
A_24_P212549	LOC727941	0.00747931	-11.498		A_23_P500333	SSBP3	0.0251932	-6.18058		A_23_P201368	CTBS	0.0492083	-4.33986
A_24_P512749	CK821950	0.045671	-4.51746		A_23_P45821	A_23_P45821	0.00181169	-23.4621		A_23_P74290	GBP5	0.0339222	5.29035
A_23_P74809	CLCC1	0.00262778	-19.4692		A_24_P248038	BC020888	0.0487882	4.35996		A_23_P130642	GBP6	0.0146634	-8.16704
A_23_P97598	AMIGO1	0.0435576	-4.63349		A_23_P23850	DAB1	0.0256034	-6.12893		A_23_P103775	LRRC8C	0.0115821	9.21102
A_23_P85941	ALX3	0.0091928	-10.3578		A_23_P138137	OMA1	0.0337394	5.30542		A_23_P126349	BARHL2	0.0235889	6.39522
A_32_P37195	THC2701431	0.0392278	-4.8992		A_24_P762886	KIAA0485	0.0171262	-7.54285		A_32_P53107	CR609342	0.00426302	-15.2668
A_23_P160869	LRIG2	0.03838	-4.95631		A_32_P141445	MGC34796	0.0445907	-4.57576		A_24_P886336	BC029907	0.0147488	-8.14283
A_23_P398947	SYT6	0.0279141	5.85929		A_32_P887687	LOC400756	0.012297	-8.93443		A_24_P666553	THC2674165	0.0224398	-6.56273
A_32_P45615	THC2622749	0.025353	-6.16031		A_24_P118608	KIAA1799	0.006084	12.7619		A_23_P97584	DNTTIP2	0.0254559	6.14737
A_23_P137751	FAM46C	0.0299234	5.65033		A_23_P97005	JAK1	0.00170067	-24.2178		A_32_P187320	AK092668	0.0213182	-6.73896
A_24_P925818	A_24_P925818	0.00951032	-10.1809		A_32_P235568	AK125221	0.0331035	-5.35879		A_23_P314805	TMEM56	0.0160017	7.81009
A_23_P317359	LOC375010	0.00543552	-13.5084		A_23_P311732	GNG12	0.0318733	-5.46647		A_24_P136711	BC030757	0.0440786	-4.60413
A_24_P187056	ENST00000369381	0.048384	-4.37954		A_24_P93321	LOC652524	0.0396116	4.87393		A_32_P174832	THC2762599	0.032801	-5.38472
A_32_P39669	THC2519054	0.0247784	-6.2341		A_24_P409661	LOC729768	0.017817	7.39126		A_32_P148538	LPPR4	0.00448201	14.8867
A_24_P715469	AF277188	0.0450405	-4.55124		A_24_P340916	A_24_P340916	0.0430976	4.65985		A_32_P175567	CA436590	0.0258182	-6.10237
A_24_P778906	LOC728783	0.00296224	-18.3326		A_24_P290719	AY047582	0.0307468	5.5706		A_24_P212549	LOC727941	0.00422323	-15.3391
A_24_P823708	FAM91A2	0.0399208	-4.85384		A_23_P12241	MCOLN3	0.0189661	7.15755		A_24_P512749	CK821950	0.0328752	-5.37833
A_32_P34881	THC2532458	0.0310129	-5.5455		A_23_P115286	BCL10	0.0120073	9.04354		A_24_P842872	BM703463	0.0152872	7.99488
A_23_P200815	THC2501618	0.0424248	4.69914		A_23_P201386	DDAH1	0.0386371	4.9388		A_23_P12343	GSTM3	0.0498797	4.30825
A_24_P212811	ANKRD34	0.0495716	4.32268		A_23_P328298	ODF2L	0.0229622	6.48503		A_24_P820037	SLC6A17	0.017355	7.49164
A_24_P263983	A_24_P263983	0.021662	-6.68351		A_23_P34382	CLCA3	0.0454209	4.53077		A_23_P126528	KCNA10	0.0325382	5.40753
A_32_P125687	THC2510656	0.00902256	10.4564		A_24_P511143	THC2687922	0.0321288	-5.44361		A_32_P52142	THC2698284	0.00856589	-10.7352
A_32_P21222	DQ786194	0.0473074	-4.43288		A_24_P886336	BC029907	0.00157882	-25.1373		A_23_P46275	ATP5F1	0.0357765	5.14397
A_23_P340338	LCE3E	0.0459809	4.5011		A_23_P97584	DNTTIP2	0.0258295	6.10098		A_23_P126540	ADORA3	0.0028534	18.6804
A_23_P115519	LCE3D	0.0173351	-7.49605		A_23_P126782	F3	0.0283655	5.81045		A_24_P929202	AA814903	0.0166509	-7.65252
A_23_P405295	LCE3C	0.0398321	-4.85958		A_32_P200970	THC2556204	0.0289816	5.7456		A_24_P730256	A_24_P730256	0.0197254	7.01435
A_23_P74920	LCE2B	0.0413392	-4.76452		A_23_P138168	CNN3	0.0168384	7.60869		A_23_P201179	PHTF1	0.0465284	4.4726
A_23_P411321	LCE1F	0.000548709	42.6727		A_23_P314805	TMEM56	0.0390595	4.91039		A_24_P924932	C1orf178	0.0139424	8.38017
A_23_P148949	SPRR2E	0.0175102	7.45748		A_23_P933	RWDD3	0.0147696	-8.13698		A_24_P54131	DCLRE1B	0.00425933	15.2735
A_23_P94800	S100A4	0.0372304	5.03679		A_32_P107644	FLJ35409	0.036246	5.10867		A_24_P11315	OLFML3	0.0435699	4.63279
A_23_P423108	TDRD10	0.0170323	7.56415		A_24_P349151	SASS6	0.00631948	12.5197		A_23_P398947	SYT6	0.0348058	5.21916
A_24_P915522	X98562	0.0458754	-4.50665		A_32_P211621	BC053880	0.0141194	-8.32634		A_23_P103795	VANGL1	0.00560872	13.2964
A_32_P232413	BC030100	0.000597962	40.876		A_24_P212549	LOC727941	0.00384523	-16.0799		A_23_P149695	BC098428	0.0493175	-4.33468
A_24_P857404	LOC92312	0.0241468	6.31819		A_24_P512749	CK821950	0.00616953	-12.6724		A_23_P126917	IGSF3	0.00567416	13.2189
A_24_P935697	C1orf61	0.0441951	-4.59763		A_23_P201567	PRPF38B	0.0307216	5.57298		A_23_P114968	PTGFRN	0.0477707	4.40971
A_23_P34804	NTRK1	0.0122328	-8.95827		A_24_P92752	ENST00000369945	0.0370868	-5.0471		A_24_P169337	ENST00000286193	0.00110119	-30.11
A_23_P74575	CD1D	0.0103216	9.76662		A_32_P7176	AW949170	0.0475807	4.41918		A_24_P357869	LOC653464	0.0485979	-4.36915
A_23_P201160	CD1E	0.0203799	6.89732		A_23_P317200	ATXN7L2	0.0305278	-5.5915		A_32_P198412	DQ786199	0.0413353	-4.76476
A_23_P85963	OR6Y1	0.0392689	-4.89648		A_24_P348885	CYB561D1	0.0475771	-4.41935		A_23_P317359	LOC375010	0.0155326	-7.92998
A_23_P51761	OR6K2	0.0426146	-4.68797		A_23_P201596	AMPD2	0.0317968	-5.47337		A_32_P233784	DQ786228	0.0399912	-4.8493
A_23_P34897	ENST00000325769	0.0187046	-7.20885		A_32_P839537	AF086464	0.0230796	-6.46794		A_24_P778906	LOC728783	0.00477606	-14.418
A_23_P115161	DARC	0.0294622	-5.69643		A_23_P34877	RBM15	0.0365848	-5.08361		A_32_P34881	THC2532458	0.021976	-6.63398
A_23_P361940	CD84	0.014532	8.20472		A_24_P233944	CEPT1	0.0240616	6.32977		A_24_P144499	PPIAL4	0.0304187	5.60199
A_24_P679984	A_24_P679984	0.0115322	-9.23129		A_23_P34888	CHIA	0.00710951	-11.7965		A_32_P92751	BX647792	0.00819697	-10.9772
A_23_P200737	RGS4	0.0227972	6.50929		A_23_P63153	DDX20	0.0259935	6.08093		A_23_P126766	MTMR11	0.0406228	-4.80906
A_24_P668351	THC2618883	0.000285616	59.1583		A_23_P692	KCND3	0.0076155	-11.3935		A_32_P10067	BM984383	0.0452466	-4.54012
A_32_P402924	LOC400794	0.0121396	-8.99322		A_24_P934135	AK092791	0.0333681	-5.33641		A_23_P46141	CTSS	0.0489133	-4.35395
A_24_P341593	LOC731597	0.0357253	-5.14786		A_23_P138352	WNT2B	0.0444246	-4.58491		A_23_P149171	FAM63A	0.0377254	-5.00169
A_23_P51534	XCL2	0.045507	-4.52618		A_23_P201939	PPM1J	0.0169829	-7.57542		A_23_P73208	MGC29891	0.0215598	-6.69985
A_24_P307498	ANKRD45	0.00687762	-11.9959		A_24_P54131	DCLRE1B	0.00577578	13.1011		A_32_P141184	AF086205	0.0328276	-5.38243
A_24_P51167	BC031957	0.0304658	-5.59745		A_24_P306355	LOC650108	0.0426848	4.68385		A_23_P371824	TUFT1	0.0165844	-7.66822
A_24_P911621	ENST00000367573	0.0228782	-6.49734		A_23_P74380	WARS2	0.0037898	-16.1978		A_23_P115519	LCE3D	0.0250321	-6.20121
A_23_P34554	CACNA1E	0.0298137	-5.6612		A_32_P214807	AW269773	0.0363157	-5.10348		A_23_P247	A_23_P247	0.00600371	12.8478
A_24_P62505	GLT25D2	0.0474654	4.42495		A_24_P483871	LOC391077	0.0235655	-6.3985		A_23_P74001	S100A12	0.0475369	-4.42137
A_23_P493	B3GALT2	0.0338049	-5.30001		A_24_P496297	LOC441900	0.0341777	-5.26949		A_24_P918592	A_24_P918592	0.0402052	-4.83556
A_24_P488927	THC2749698	0.0396498	-4.87144		A_23_P200792	NOTCH2	0.0430405	-4.66314		A_24_P915522	X98562	0.0177859	-7.39789
A_23_P951	CFHR2	0.00553869	-13.3809		A_24_P684186	U52054	0.0406313	4.80852		A_32_P232413	BC030100	0.00235017	20.5913
A_23_P311087	ZNF281	0.0466605	4.4658		A_23_P317359	LOC375010	0.0432458	-4.65131		A_23_P341527	DCST1	0.00205567	22.0218
A_32_P122240	ASCL5	0.0123848	-8.90209		A_32_P39669	THC2519054	0.0430379	-4.6633		A_24_P154142	RXFP4	0.0284912	-5.79705
A_23_P34700	TNNT2	0.0499357	4.30564		A_32_P221517	THC2525869	0.0470274	-4.44705		A_23_P51699	ARHGEF2	0.0114139	9.27985
A_23_P74359	CSRP1	0.0109801	9.46449		A_24_P715469	AF277188	0.049599	-4.32139		A_23_P115091	RAB25	0.00573687	13.1458
A_23_P46627	ADIPOR1	0.025641	6.12425		A_23_P412392	SEC22B	0.038875	4.92274		A_24_P857404	LOC92312	0.00156734	25.2295
A_23_P137665	CHI3L1	0.0399542	4.85168		A_23_P200815	THC2501618	0.00772541	11.3113		A_23_P97283	PAQR6	0.0186001	7.22966
A_24_P753302	LOC730227	0.0392762	-4.89599		A_23_P325690	ANKRD35	0.0196722	-7.02411		A_23_P12010	C1orf66	0.0406883	4.80494
A_23_P11841	ATP2B4	0.0150634	8.05541		A_24_P263983	A_24_P263983	0.0289372	-5.75021		A_23_P74575	CD1D	0.0192568	7.10173
A_23_P200710	PIK3C2B	0.0151467	8.03272		A_32_P129406	THC2683470	0.0487531	4.36165		A_23_P201160	CD1E	0.0405129	4.81599
A_23_P210297	A_23_P210297	0.0295805	-5.6845		A_32_P125687	THC2510656	0.0168607	7.60354		A_23_P137935	MNDA	0.0184897	-7.25183
A_24_P62800	KLHDC8A	0.0280267	-5.847		A_23_P73208	MGC29891	0.0345172	-5.24212		A_23_P114736	KCNJ10	0.0310802	5.5392
A_23_P95640	C1orf186	0.013232	8.60683		A_32_P112452	BI026064	0.0227703	-6.51327		A_23_P137410	KCNJ9	0.0374458	5.02143
A_23_P201483	MAPKAPK2	0.0378899	4.99018		A_23_P74001	S100A12	0.0385397	-4.94541		A_23_P74145	CD48	0.0308235	5.56333
A_23_P23829	CD34	0.0269525	5.96734		A_23_P774	ENST00000368646	0.000529926	43.423		A_23_P126689	USP21	0.0244058	6.28332
A_24_P940845	A_24_P940845	0.0454371	4.52991		A_23_P63232	CREB3L4	0.0081922	10.9804		A_23_P149470	NDUFS2	0.0324962	5.4112
A_23_P323761	TRAF3IP3	0.000568628	41.918		A_23_P341527	DCST1	0.0441505	-4.60012		A_32_P97968	THC2512889	0.0197852	7.00342
A_24_P392195	A_24_P392195	0.00867535	-10.6664		A_24_P857404	LOC92312	0.0433593	4.6448		A_23_P200737	RGS4	0.00448401	14.8834
A_32_P94976	A_32_P94976	0.0453514	4.53449		A_23_P149259	TMEM79	0.042729	-4.68127		A_24_P484699	AK021467	0.0184439	-7.26107
A_23_P115492	VASH2	0.0109356	9.48404		A_23_P74471	A_23_P74471	0.0293034	-5.71255		A_23_P23292	RXRG	0.0475191	4.42226
A_23_P137634	PROX1	0.0205319	6.87094		A_23_P103672	NES	0.0341763	5.26961		A_32_P93807	A_32_P93807	0.0245661	6.26201
A_32_P146326	A_32_P146326	0.0496287	-4.32		A_23_P12010	C1orf66	0.0310233	5.54452		A_24_P341593	LOC731597	0.00391249	-15.9403
A_24_P654798	THC2778959	0.00138302	-26.8618		A_23_P137935	MNDA	0.0208798	-6.81164		A_23_P74852	PIGC	0.00774731	11.2951
A_23_P126266	HLX1	0.0458365	-4.5087		A_23_P103765	FCER1A	0.0408485	-4.79491		A_24_P307498	ANKRD45	0.0204722	-6.88127
A_32_P54289	THC2648397	0.0405576	-4.81318		A_23_P103232	DUSP23	0.0204902	-6.87814		A_24_P911621	ENST00000367573	0.0180333	-7.34557
A_23_P389480	PRO2012	0.00795489	-11.145		A_24_P456490	C1orf204	0.0403502	-4.82631		A_23_P34554	CACNA1E	0.00154916	-25.3774
A_32_P16422	MPN2	0.0284935	-5.79681		A_23_P62642	CCDC19	0.0272261	5.93603		A_32_P156628	BQ379494	0.0205252	6.87211
A_23_P115261	AGT	0.0476946	4.4135		A_24_P464489	LOC391124	0.0248714	-6.22198		A_32_P223661	AI719994	0.0258294	6.10099
A_23_P137470	SIPA1L2	0.0463636	4.48113		A_23_P137410	KCNJ9	0.0106399	9.6171		A_24_P62505	GLT25D2	0.0409711	4.78726
A_23_P310701	KIAA1383	0.0436341	4.62915		A_32_P223189	SUMO1P3	0.0312314	5.52512		A_23_P104022	C1orf19	0.0121188	9.00108
A_23_P510	PLD5	4.86151e-05	143.416		A_23_P51906	PFDN2	0.0378412	4.99358		A_23_P137514	IVNS1ABP	0.0372967	5.03205
A_24_P753782	THC2685029	0.0213343	-6.73635		A_23_P126689	USP21	0.0443276	4.59028		A_23_P160286	PRG4	0.0417261	4.74094
A_24_P803885	LOC149134	0.00274263	-19.0556		A_32_P97968	THC2512889	0.0125564	-8.8399		A_24_P681250	THC2685994	0.0254993	6.14192
A_23_P115563	OR2C3	0.0231157	-6.46271		A_23_P160460	UAP1	0.0360786	5.12118		A_24_P910952	ENST00000367391	0.00594766	12.9087
A_24_P299769	OR1C1	0.0170923	-7.55051		A_23_P146943	ATP1B1	0.046057	4.49711		A_23_P74359	CSRP1	0.0170797	7.55337
A_23_P201901	BX537432	0.0114175	-9.27835		A_24_P944627	A_24_P944627	0.000256414	-62.4376		A_23_P103561	NAV1	0.00806026	11.071
A_32_P83270	LOC727982	0.00428417	-15.2289		A_24_P930400	BG427921	0.0232048	-6.44983		A_23_P12435	PPP1R12B	0.0467021	4.46366
A_23_P390639	ENST00000360879	0.00311676	-17.8703		A_32_P480177	TNN	0.00667462	-12.1788		A_23_P46627	ADIPOR1	0.0166759	7.64663
A_24_P28722	RSAD2	0.0330779	-5.36098		A_23_P301021	ASTN1	0.0351774	5.19002		A_32_P149467	THC2660035	0.048473	4.37521
A_24_P118946	LOC644651	0.0313082	5.51802		A_23_P46447	BX538051	0.0460664	-4.49662		A_24_P753302	LOC730227	0.00029414	-58.2945
A_24_P915508	BU678009	0.023825	-6.36228		A_23_P35055	NPHS2	0.0103397	-9.75795		A_32_P109645	AI247465	0.0215961	6.69403
A_32_P129265	U92981	0.00326195	-17.4661		A_32_P86365	A_32_P86365	0.021563	6.69935		A_23_P62901	BTG2	0.0452316	4.54092
A_23_P68190	AF113010	0.0106195	9.62648		A_24_P62505	GLT25D2	0.0249665	6.20967		A_23_P11841	ATP2B4	0.00860058	10.7132
A_32_P191004	ATAD2B	0.0194208	7.07079		A_23_P160286	PRG4	0.0280378	5.84579		A_24_P902195	A_24_P902195	0.0224614	6.55945
A_24_P920949	A_24_P920949	0.0104693	-9.69638		A_23_P951	CFHR2	0.0228745	6.49789		A_23_P85703	SOX13	0.0440309	4.6068
A_23_P16798	PFN4	0.0320348	-5.45199		A_23_P311087	ZNF281	0.0433445	4.64565		A_23_P201887	RBBP5	0.0411068	4.77884
A_32_P136597	THC2714184	0.0153373	-7.9815		A_23_P126888	KIF21B	0.0165721	-7.67114		A_32_P10100	A_32_P10100	0.0477403	4.41122
A_23_P50990	CENPO	0.043207	4.65354		A_23_P74359	CSRP1	0.0157712	7.86834		A_23_P201863	PCTK3	0.0199579	6.97213
A_24_P938461	A_24_P938461	0.000168732	-76.9745		A_23_P115573	TMEM58	0.0204821	-6.87955		A_23_P201248	SLC26A9	0.00115956	29.341
A_24_P242688	HADHA	0.0174417	7.47251		A_32_P114866	LOC284570	0.0280476	-5.84472		A_23_P147578	AK096677	0.0143956	8.24435
A_23_P79703	HADHB	0.0155718	7.91977		A_23_P12435	PPP1R12B	0.0480073	4.39801		A_32_P15498	AK025818	0.00946228	-10.2071
A_23_P210224	DPYSL5	0.0231699	6.45487		A_23_P104098	SYT2	0.0489165	-4.3538		A_23_P201497	RASSF5	0.0320544	5.45024
A_23_P91114	PREB	0.0257795	6.10713		A_23_P46627	ADIPOR1	0.0184593	7.25794		A_23_P115346	LGTN	0.0232918	6.43735
A_23_P154058	EIF2B4	0.0404569	4.81954		A_23_P160438	MYOG	0.0278328	-5.8682		A_23_P201483	MAPKAPK2	0.0142312	8.29288
A_32_P217543	DB326574	0.0257087	-6.11587		A_23_P11841	ATP2B4	0.0128012	8.75335		A_23_P201508	PFKFB2	0.0308839	5.55762
A_24_P238769	A_24_P238769	0.00544296	13.4991		A_24_P902195	A_24_P902195	0.00124571	28.3065		A_24_P839530	THC2566704	0.00836046	-10.868
A_23_P28186	SRD5A2	0.0401246	-4.84073		A_23_P438	LAX1	0.0316258	-5.48887		A_23_P74609	G0S2	0.0427513	4.67996
A_23_P119835	NLRC4	0.0407919	-4.79845		A_23_P34637	REN	0.045503	-4.52639		A_23_P323761	TRAF3IP3	0.0100048	9.92245
A_32_P389118	KIAA1414	0.0480128	4.39773		A_23_P124892	KISS1	0.0253458	-6.16123		A_32_P207169	C1orf133	0.0204479	6.88548
A_23_P108574	PRKD3	0.0153111	7.98848		A_23_P11843	LRRN5	0.0456136	-4.5205		A_23_P318904	SERTAD4	0.0323324	5.42558
A_24_P689842	AI755057	0.0116141	-9.1981		A_23_P201248	SLC26A9	0.0323246	5.42627		A_23_P717	C1orf75	0.043718	4.6244
A_32_P90450	THC2711401	0.00225205	-21.0367		A_32_P224992	AI906074	0.012141	8.9927		A_32_P94976	A_32_P94976	0.00245825	20.1319
A_23_P28307	NP1165618	0.0127547	8.76958		A_24_P392195	A_24_P392195	0.00351154	-16.8308		A_24_P195454	A_24_P195454	0.0101167	9.86656
A_32_P22288	THC2729053	0.0222603	-6.59005		A_23_P115492	VASH2	0.0365529	-5.08595		A_32_P54289	THC2648397	0.0478673	-4.40492
A_24_P67948	AK001116	0.00887839	-10.5421		A_23_P126266	HLX1	0.0215513	-6.70122		A_32_P190461	AK125099	0.0147077	-8.15445
A_24_P918473	A_24_P918473	0.0168996	-7.59456		A_32_P190461	AK125099	0.000421246	-48.7074		A_32_P2605	AV756170	0.0304136	5.60248
A_24_P941404	A_24_P941404	0.0191501	-7.12207		A_24_P323421	ENST00000320831	0.00239702	-20.3884		A_24_P118862	ZNF678	0.0294195	-5.70075
A_32_P140898	FOXN2	0.045885	-4.50614		A_23_P201066	SUSD4	0.0396474	-4.8716		A_24_P691775	LOC731275	0.00483237	-14.3331
A_32_P110575	THC2609515	0.0436668	-4.62729		A_24_P936809	THC2750420	0.0474308	-4.42668		A_23_P12503	NUP133	0.0166449	7.65393
A_23_P91035	TSPYL6	0.0181137	-7.32881		A_32_P87531	C1orf67	0.0326602	-5.3969		A_32_P189453	THC2683796	0.0171652	-7.53404
A_23_P68327	CCDC104	0.0492557	-4.33761		A_23_P389480	PRO2012	0.00322964	-17.5537		A_24_P333216	AF193050	0.00609859	-12.7465
A_23_P218584	BCL11A	0.0446866	4.57051		A_24_P118862	ZNF678	0.0421591	-4.71492		A_24_P216765	TOMM20	0.0324817	-5.41247
A_23_P40078	XPO1	0.0427057	4.68263		A_24_P691775	LOC731275	0.0144037	-8.24197		A_23_P46149	GPR137B	0.0318712	5.46666
A_24_P924452	A_24_P924452	0.0277979	-5.87205		A_32_P436884	C1orf69	0.0143868	-8.24691		A_23_P200930	MTR	0.0262916	-6.04496
A_23_P250283	RAB1A	0.0121366	8.99436		A_23_P12503	NUP133	0.0436625	4.62754		A_23_P200838	KMO	0.0311226	5.53524
A_23_P334246	C2orf13	0.0126713	-8.79897		A_24_P818136	A_24_P818136	0.0291733	-5.72585		A_23_P510	PLD5	4.86151e-05	143.416
A_23_P28375	GMCL1	0.013766	8.43481		A_23_P343935	EGLN1	0.0138093	-8.4213		A_23_P51410	SMYD3	0.030302	-5.61327
A_32_P15211	THC2679519	0.011358	-9.30305		A_23_P52189	GGPS1	0.0294033	-5.70239		A_23_P62807	SCCPDH	0.0144864	-8.2179
A_32_P42354	AI659667	0.0479221	4.40221		A_23_P334751	B3GALNT2	0.0166593	-7.65053		A_24_P376787	ZNF496	0.0352463	-5.18466
A_23_P424712	FLJ14397	0.0353284	-5.1783		A_23_P335329	GNG4	0.0116391	-9.18804		A_23_P115563	OR2C3	0.0121149	-9.00256
A_23_P5601	DOK1	0.0383893	-4.95568		A_23_P51587	RGS7	0.0463378	4.48247		A_23_P314052	TRIM58	0.0289509	-5.74879
A_24_P936911	THC2510958	0.00501794	-14.0636		A_23_P201901	BX537432	0.00182392	-23.3831		A_32_P310503	OR2M2	0.0244129	6.28236
A_24_P715029	A_24_P715029	0.000548356	-42.6865		A_32_P704328	ENST00000382170	0.0405123	4.81604		A_32_P83270	LOC727982	0.0285494	-5.79088
A_32_P776626	RGPD1	0.0253443	-6.16142		A_23_P141549	RPS7	0.0313648	-5.51279		A_23_P22378	SOX11	0.0221369	6.60901
A_23_P79562	FABP1	0.0240328	6.33371		A_24_P118946	LOC644651	0.0493009	4.33546		A_24_P118946	LOC644651	0.0107008	9.58923
A_23_P21800	BC032451	0.032145	-5.44217		A_23_P143120	ADAM17	0.0328947	-5.37666		A_23_P143120	ADAM17	0.025866	-6.09651
A_24_P93523	IGKV1D-8	0.0261884	6.05735		A_24_P915508	BU678009	0.0177027	-7.41573		A_24_P6764	C2orf48	0.00602729	-12.8224
A_32_P217655	LOC654342	0.00238169	20.4541		A_24_P111229	AF119909	0.0197315	-7.01323		A_23_P108463	WDR35	0.0480925	-4.39381
A_23_P210074	ZNF514	0.0192195	-7.10882		A_24_P617455	AK021686	0.0411368	-4.77699		A_24_P617455	AK021686	0.041823	-4.73508
A_23_P142969	ZNF2	0.00342907	17.0331		A_32_P191004	ATAD2B	0.0048972	-14.2373		A_32_P129265	U92981	0.0468867	-4.45422
A_24_P731352	AY010112	0.0102765	9.78838		A_23_P67864	ADCY3	0.0221872	-6.60126		A_32_P191004	ATAD2B	0.0164972	-7.68898
A_23_P210131	LOC730995	0.0474352	-4.42646		A_23_P210319	DTNB	0.0287658	-5.76809		A_23_P16798	PFN4	0.0385491	-4.94477
A_23_P68240	LOC150763	0.0318298	-5.47039		A_24_P938461	A_24_P938461	0.0187752	-7.1949		A_23_P28201	AF119861	0.0337561	-5.30404
A_23_P378926	ADRA2B	0.0243909	-6.28531		A_23_P254852	OTOF	0.00468222	-14.5628		A_32_P160670	A_32_P160670	0.0454149	-4.5311
A_23_P102439	ASTL	0.0363179	-5.10332		A_23_P102494	C2orf18	0.0230056	-6.47869		A_32_P136597	THC2714184	0.0121636	-8.98419
A_23_P120237	STARD7	0.021401	6.72549		A_23_P5845	KHK	0.0280336	-5.84625		A_23_P120325	KIF3C	0.00594451	12.9122
A_23_P253622	KIAA1641	0.016664	-7.64943		A_23_P403445	CGREF1	0.0361243	-5.11776		A_24_P938461	A_24_P938461	0.0295441	-5.68816
A_24_P135092	LOC731085	0.0270906	-5.95148		A_23_P28652	C2orf28	0.0471485	-4.44091		A_24_P242688	HADHA	0.0254696	6.14564
A_23_P68167	CNGA3	0.0277348	-5.87901		A_23_P16834	FNDC4	0.0357259	-5.14781		A_23_P68300	SELI	0.00504048	14.0319
A_23_P165707	LOC129530	0.00813333	-11.0206		A_24_P238769	A_24_P238769	0.0238036	-6.36526		A_24_P413884	CENPA	0.042431	4.69878
A_23_P108761	C2orf29	0.0399239	4.85364		A_23_P209356	SPAST	0.0124473	-8.87929		A_32_P71518	CR590183	0.0397344	4.86593
A_24_P17437	A_24_P17437	0.0439045	-4.61388		A_23_P154006	A_23_P154006	0.0340356	-5.28107		A_23_P102508	SLC5A6	0.014476	8.22092
A_24_P34575	POU3F3	0.0385383	4.94551		A_24_P917766	AW872828	0.0185759	-7.23448		A_23_P406135	IFT172	0.0350209	-5.20224
A_24_P519651	AK097754	0.0237686	-6.37012		A_23_P313728	FAM98A	0.0469106	4.45299		A_32_P217543	DB326574	0.0208616	-6.81471
A_23_P33558	LOC729164	0.0159331	-7.82728		A_23_P165521	STRN	0.00744678	-11.5234		A_32_P132796	BRE	0.00221347	21.2198
A_24_P11737	LOC440894	0.0281754	-5.83087		A_32_P389118	KIAA1414	0.0498542	-4.30944		A_23_P120227	LBH	0.00683758	-12.0313
A_24_P595369	LOC440895	0.00703703	11.8578		A_23_P108574	PRKD3	0.00842308	-10.827		A_24_P66337	LYCAT	0.0330669	-5.36192
A_32_P42313	THC2676963	0.0265163	6.01825		A_24_P689842	AI755057	0.0130958	-8.65237		A_23_P209356	SPAST	0.00387802	16.0114
A_23_P165657	SLC20A1	0.0119551	9.06361		A_23_P102160	FAM82A	0.017126	-7.54287		A_23_P313728	FAM98A	0.0269463	5.96806
A_24_P153043	RPL23AP7	0.0406282	4.80872		A_23_P39704	SFRS7	0.00828467	10.9182		A_32_P92536	THC2647962	0.00116704	-29.2467
A_32_P235293	A_32_P235293	0.0160186	-7.80587		A_24_P136866	SLC8A1	0.0128356	-8.74136		A_24_P358425	ENST00000379187	0.0167292	7.63412
A_32_P12994	CR601322	0.0219331	-6.6407		A_23_P143127	EML4	0.0326111	-5.40118		A_23_P108574	PRKD3	0.0105365	9.66495
A_23_P153964	INHBB	0.00799995	-11.1132		A_32_P189093	AI090167	0.00119824	-28.8627		A_24_P850187	A_24_P850187	0.0298232	5.66026
A_23_P39881	C2orf14	0.0217472	-6.66996		A_23_P336034	OXER1	0.0498275	-4.31068		A_23_P39704	SFRS7	0.000818594	34.93
A_24_P8888	C2orf27	0.0289705	-5.74676		A_23_P28697	HAAO	0.00434589	15.1196		A_23_P28307	NP1165618	0.013416	8.54641
A_23_P425240	GPR39	0.00389849	-15.9691		A_24_P710252	THC2652733	0.00715296	-11.7603		A_32_P22288	THC2729053	0.0420531	-4.72125
A_32_P55987	THC2639487	0.0360848	5.12071		A_23_P5813	SOCS5	0.0352403	-5.18513		A_32_P121978	A_32_P121978	0.0400502	-4.8455
A_23_P376727	ACMSD	0.0402883	-4.83026		A_23_P108883	KCNK12	0.0486185	-4.36815		A_24_P67948	AK001116	0.0138855	-8.39767
A_23_P424793	AF130063	0.0199645	-6.97093		A_32_P140898	FOXN2	0.0163342	-7.72822		A_32_P6628	LOC285047	0.0236318	6.38919
A_23_P5370	RPRM	0.0421116	-4.71775		A_23_P302005	STON1	0.0498287	-4.31063		A_32_P800799	KCNG3	0.00857919	10.7268
A_23_P153986	KCNJ3	0.0285128	5.79476		A_32_P194264	CHAC2	0.0237212	6.37671		A_23_P336034	OXER1	0.0395485	-4.87806
A_23_P131208	NR4A2	0.019224	-7.10796		A_24_P917703	THC2686151	0.0309919	-5.54746		A_24_P26073	LRPPRC	0.032071	5.44876
A_23_P102017	KIAA1189	0.00977884	10.0381		A_24_P807883	THC2639806	0.0200985	-6.94694		A_24_P710252	THC2652733	0.0175772	-7.44286
A_32_P110178	THC2766102	0.0298199	-5.66059		A_23_P56938	REL	0.0439495	-4.61136		A_24_P918044	AK023572	0.013821	8.41767
A_24_P272798	A_24_P272798	0.0178299	7.3885		A_23_P257131	PEX13	0.0217137	-6.67527		A_24_P941404	A_24_P941404	0.0133154	-8.57929
A_32_P47641	AF035290	0.0383509	-4.9583		A_24_P11587	THC2532162	0.0383872	-4.95582		A_23_P326170	CALM2	0.0334453	5.32992
A_23_P28224	SCN1A	0.0179537	7.36229		A_32_P218493	THC2649348	0.0359358	-5.13191		A_32_P4505	THC2524477	0.0323647	5.42274
A_23_P39703	ABCB11	0.0185427	-7.24115		A_24_P650611	AI089783	0.0245588	-6.26297		A_24_P887695	A_24_P887695	0.0380554	-4.97867
A_23_P165494	GORASP2	0.0323912	5.42041		A_23_P340382	KIAA1841	0.0229236	-6.49068		A_24_P58488	FLJ40298	0.0302007	-5.62312
A_24_P744818	AK021546	0.0224453	-6.5619		A_32_P158818	THC2717610	0.0166187	-7.66011		A_24_P917703	THC2686151	0.0294038	-5.70234
A_23_P120335	MTX2	0.00335505	17.2209		A_23_P372467	AHSA2	0.0457312	-4.51427		A_23_P56933	RTN4	0.0389828	4.91552
A_32_P70759	A_32_P70759	0.0294543	-5.69722		A_23_P28676	USP34	0.00387054	-16.0269		A_32_P80231	BM973227	0.0290065	5.74303
A_24_P904723	BX113452	0.0107791	9.5538		A_32_P206949	TMEM17	0.0319423	-5.46027		A_23_P373687	FLJ32312	0.00800661	-11.1085
A_23_P427696	FLJ39502	0.0384982	4.94824		A_23_P119753	EHBP1	0.00648274	-12.3595		A_23_P28676	USP34	0.0225397	-6.54766
A_23_P209484	NEUROD1	0.022071	-6.6192		A_24_P306925	BC062739	0.0110144	-9.44951		A_23_P90565	LOC51057	0.0485402	-4.37195
A_23_P102060	SSFA2	0.0125783	8.83206		A_23_P131737	VPS54	0.00230698	-20.7838		A_23_P253046	UGP2	0.0464551	4.47639
A_23_P10902	FRZB	0.0428174	-4.6761		A_23_P210323	CEP68	0.0257325	-6.11293		A_23_P120345	PELI1	0.035343	5.17718
A_23_P430156	PRO2964	0.0292975	-5.71315		A_23_P51117	ETAA1	0.0476781	-4.41432		A_23_P210330	HSPC159	0.0104031	9.7277
A_32_P89441	THC2680939	0.0480206	-4.39735		A_24_P247014	LOC442019	0.0226808	6.52656		A_23_P250283	RAB1A	0.0120167	9.03992
A_32_P44453	INPP1	0.0158678	7.84378		A_23_P102183	L48692	0.040665	-4.8064		A_23_P416089	PROKR1	0.0308514	5.56069
A_24_P528938	AK022424	7.89404e-05	-112.545		A_23_P334246	C2orf13	0.00146608	-26.0881		A_24_P839258	A_24_P839258	0.0355136	5.16404
A_23_P56922	HSPE1	0.0448417	4.56203		A_23_P416089	PROKR1	0.00241857	-20.297		A_23_P56640	PCYOX1	0.0166407	-7.65491
A_23_P5415	NIF3L1	0.0218964	6.64644		A_23_P61317	GDDR	0.0285674	5.78897		A_23_P102235	SNRPG	0.015212	8.01507
A_23_P90679	ALS2CR2	0.0243938	6.28492		A_24_P731255	AK025797	0.00731275	-11.6297		A_32_P86533	AF038185	0.0125079	-8.85733
A_32_P160793	A_32_P160793	0.0165073	7.68656		A_23_P56640	PCYOX1	0.00494542	-14.1672		A_24_P635551	DB329052	0.00586826	-12.9965
A_23_P165828	ALS2CR8	0.0150544	-8.05789		A_32_P180958	THC2563387	0.0285354	-5.79236		A_23_P91015	SMYD5	0.0491619	-4.34207
A_23_P351667	ADAM23	0.0473784	-4.42931		A_23_P377291	TGFA	0.000867658	-33.9268		A_23_P424712	FLJ14397	0.00486371	-14.2866
A_24_P111547	MDH1B	0.0171477	-7.53799		A_32_P86533	AF038185	0.00409509	-15.5787		A_24_P336957	HTRA2	0.0213534	6.73323
A_24_P696133	A_24_P696133	0.00619524	-12.6458		A_23_P142815	ATP6V1B1	0.045109	-4.54754		A_24_P191357	THC2493256	0.0285716	-5.78852
A_24_P575886	AI076343	0.0166525	-7.65213		A_32_P7894	A_32_P7894	0.0203283	-6.90635		A_24_P936911	THC2510958	0.00699905	-11.8903
A_23_P350808	ENST00000272845	0.0232394	-6.44487		A_24_P924335	BQ003090	0.042018	-4.72335		A_24_P715029	A_24_P715029	0.0179401	-7.36516
A_23_P327996	TMEM169	0.0133653	8.56296		A_24_P3140	ZNF638	0.00198074	-22.4358		A_23_P359630	PLGLB1	0.0454334	-4.5301
A_32_P54746	BC021184	0.0385412	-4.94531		A_24_P308506	NAT8B	0.00496071	-14.1451		A_23_P28607	BM984396	0.0393975	-4.88798
A_32_P105311	THC2676737	0.0215109	-6.70772		A_23_P28559	STAMBP	0.00239768	20.3856		A_23_P56759	KRCC1	0.0413515	-4.76377
A_23_P51039	INHA	0.0471955	4.43853		A_32_P542874	MGC22014	0.0410136	-4.78462		A_24_P639701	AY062331	0.0268609	-5.97793
A_23_P39647	SLC4A3	0.0490306	4.34833		A_23_P108922	MOBK1B	0.0470412	-4.44635		A_32_P65589	AJ252276	0.00400828	15.7475
A_32_P219581	LOC440934	0.0276062	5.89328		A_23_P39813	TTC31	0.0482769	-4.38477		A_24_P391591	LOC150759	0.00327733	-17.4249
A_23_P153971	SGPP2	0.0230676	-6.46968		A_23_P319640	LOC151534	0.0414286	-4.75905		A_23_P378926	ADRA2B	0.0431302	-4.65796
A_32_P127339	THC2550353	0.0117041	-9.16203		A_23_P68059	PCGF1	0.021371	-6.73036		A_23_P120237	STARD7	0.037195	5.03933
A_23_P337753	LOC93349	0.0290082	-5.74285		A_23_P398460	HK2	0.0249225	6.21536		A_24_P687131	LOC285033	0.00591996	-12.9391
A_23_P322625	GPR55	0.00560395	-13.3021		A_32_P210284	BX111338	0.0437167	-4.62447		A_23_P39682	ZAP70	0.0272371	5.93477
A_32_P377032	C2orf52	0.0212457	-6.75083		A_24_P867207	BC042517	0.0487543	-4.36159		A_23_P5479	AF119842	0.0110719	-9.42451
A_23_P120170	TIGD1	0.0098964	-9.97744		A_23_P108546	REGL	0.0251415	-6.18718		A_23_P108761	C2orf29	0.0281388	5.83483
A_23_P154400	MLPH	0.0186709	7.21554		A_24_P936911	THC2510958	0.0126488	-8.80694		A_23_P154155	MGC11332	0.032133	-5.44324
A_24_P88583	ENST00000326320	0.00453329	-14.8017		A_24_P715029	A_24_P715029	0.0497046	-4.31644		A_23_P311144	FLJ32745	0.0457379	4.51391
A_24_P469746	LOC151174	0.0432421	-4.65152		A_23_P257753	RMND5A	0.00935076	-10.2687		A_24_P772004	AA005355	0.0395051	-4.88091
A_32_P501260	BC034308	0.0415136	4.75385		A_24_P114339	CR604908	0.025873	-6.09564		A_23_P120281	EDAR	0.0232548	-6.44265
A_23_P5359	TRAF3IP1	0.0411577	-4.7757		A_23_P359630	PLGLB1	0.0128328	-8.74233		A_23_P33558	LOC729164	0.0465432	-4.47184
A_32_P35947	LOC651758	0.024631	-6.25344		A_32_P776626	RGPD1	0.0194192	-7.07109		A_24_P595369	LOC440895	0.0307193	5.5732
A_23_P365267	SNED1	0.0113822	-9.29298		A_23_P28607	BM984396	0.0432076	-4.65351		A_23_P124417	BUB1	0.0348598	5.2149
A_23_P154199	PPP1R7	0.0238938	6.35279		A_24_P280558	FLJ40330	0.0301371	-5.62932		A_23_P154426	BCL2L11	0.00885323	-10.5572
A_23_P109843	IL5RA	0.0138403	-8.41166		A_23_P21800	BC032451	0.0228122	-6.50706		A_32_P207986	THC2701140	0.0454702	-4.52814
A_23_P121234	A_23_P121234	0.0289071	5.75334		A_23_P56868	A_23_P56868	0.0481391	-4.39152		A_32_P75867	THC2691419	0.0258944	-6.09303
A_32_P68350	THC2648646	0.0262009	-6.05585		A_32_P840235	AB051438	0.0496741	-4.31787		A_24_P628683	A_24_P628683	0.0054074	-13.5438
A_23_P166779	LOH3CR2A	0.00215318	-21.5158		A_32_P217655	LOC654342	0.00332802	17.291		A_32_P42313	THC2676963	0.0443159	4.59092
A_24_P630473	AF086321	0.0314258	-5.50718		A_32_P141437	LOC440888	0.0114913	9.248		A_23_P165657	SLC20A1	0.016438	7.70316
A_23_P250948	BRPF1	0.0184809	-7.25359		A_32_P65589	AJ252276	0.0249119	-6.21673		A_23_P388812	CKAP2L	0.0365064	5.08937
A_23_P121215	CAMK1	0.0106254	-9.62376		A_23_P210074	ZNF514	0.0416923	-4.74298		A_23_P17053	IL1F9	0.0221312	-6.60989
A_32_P197393	A_32_P197393	0.0118626	-9.09952		A_23_P142969	ZNF2	0.0304415	5.59979		A_32_P71710	AI094165	0.0472714	4.4347
A_24_P589044	AK055416	0.0487268	-4.36292		A_23_P210131	LOC730995	0.0164471	-7.70098		A_23_P68121	PSD4	0.0318662	5.46711
A_32_P70315	TIMP4	0.0394273	4.88602		A_24_P687131	LOC285033	0.0335132	-5.32424		A_32_P227317	LOC728007	0.0226626	6.52927
A_23_P6746	IQSEC1	0.0453545	4.53433		A_23_P209538	FLJ10081	0.00588335	-12.9797		A_23_P79199	DBI	0.00836324	10.8661
A_23_P258151	THC2678294	0.0264014	6.03187		A_23_P142708	LMAN2L	0.0290129	5.74236		A_32_P67526	MGC33657	0.000870548	33.8704
A_32_P185718	A_32_P185718	0.0158787	-7.841		A_32_P70891	AK098629	0.0334406	-5.33032		A_24_P585430	BF433885	0.0489372	-4.3528
A_23_P315571	RFTN1	0.0355134	-5.16405		A_24_P6725	ENST00000288911	0.0276743	-5.88572		A_24_P532330	LOC254128	0.0488428	-4.35733
A_23_P6963	UBE2E1	0.0399113	-4.85445		A_24_P128741	THC2558699	0.0442437	-4.59493		A_24_P139901	GYPC	0.0462222	-4.48848
A_23_P143857	LRRC3B	0.0140001	-8.36252		A_24_P135092	LOC731085	0.0458679	-4.50705		A_23_P165574	IWS1	0.0296148	5.68105
A_24_P489649	LOC131572	0.0263339	6.03991		A_23_P39682	ZAP70	0.044842	4.56202		A_32_P22014	THC2506243	0.0298647	-5.65614
A_32_P1055	THC2616573	0.0463949	4.47951		A_23_P5479	AF119842	0.0134507	-8.53517		A_32_P230736	LOC389033	0.00780879	-11.25
A_23_P143838	ARPP-21	0.00386212	16.0445		A_23_P68167	CNGA3	0.0245203	-6.26808		A_23_P154297	RAB6C	0.00571565	-13.1704
A_24_P607904	AK026826	0.026178	-6.0586		A_23_P373464	AFF3	0.0255431	-6.13644		A_24_P143653	LOC646674	0.0093211	10.2852
A_23_P80551	ENST00000383748	0.0364893	5.09063		A_24_P195205	LOC643896	0.044079	4.60411		A_24_P508103	FLJ30428	0.0308479	-5.56102
A_24_P929695	AK098414	0.0457345	-4.51409		A_24_P105794	RPL31	0.0487037	-4.36403		A_23_P56855	ENST00000343518	0.0356584	-5.15296
A_24_P396105	IHPK1	0.0375194	5.01622		A_23_P154155	MGC11332	0.000634929	-39.6671		A_23_P5679	CFC1	0.0178907	-7.3756
A_24_P515866	BE814519	0.0329267	-5.37391		A_23_P39605	SULT1C2	0.040824	4.79644		A_23_P39881	C2orf14	0.0134299	-8.54191
A_32_P46351	A_32_P46351	0.0222623	-6.58974		A_23_P16806	MGC10701	0.0274378	5.91211		A_24_P357950	POTE2	0.0234302	-6.41762
A_23_P346900	CACNA2D2	0.0413138	4.76608		A_23_P33558	LOC729164	0.0171418	-7.53931		A_23_P425240	GPR39	0.0463481	-4.48193
A_32_P179562	A_32_P179562	0.00148853	-25.8902		A_24_P163009	FLJ38359	0.00638938	-12.4504		A_24_P741142	THC2660180	0.0239069	-6.35099
A_24_P376209	AK097471	0.00210593	-21.7566		A_32_P108592	A_32_P108592	0.0478683	-4.40487		A_23_P376727	ACMSD	0.0239498	-6.34508
A_23_P80684	PHF7	0.0150797	-8.05097		A_32_P75867	THC2691419	0.00527621	-13.7125		A_32_P68566	CV326037	0.0163652	-7.72071
A_32_P111476	BC031325	0.021915	-6.64352		A_23_P5654	IL1F7	0.0084623	-10.8015		A_24_P891265	A_24_P891265	0.0260572	6.0732
A_24_P665621	THC2653236	0.0205048	-6.87562		A_24_P153043	RPL23AP7	0.0115946	9.20597		A_24_P37253	LYPD6	0.0433153	4.64732
A_24_P220472	SPATA12	0.0299058	-5.65207		A_23_P108785	ACTR3	0.0199157	6.97974		A_23_P94932	C2orf25	0.0454995	4.52658
A_23_P121106	HESX1	0.0196365	-7.03069		A_24_P532330	LOC254128	0.0077939	-11.2609		A_32_P496952	C2orf38	0.0159887	-7.81334
A_23_P147423	ADAMTS9	0.0143109	8.26924		A_23_P313640	MAP3K2	0.025167	-6.18392		A_23_P424793	AF130063	0.0439772	-4.6098
A_24_P812155	A_24_P812155	0.0434747	4.63821		A_23_P5679	CFC1	0.0306639	-5.57848		A_23_P153986	KCNJ3	0.0284345	5.80309
A_23_P109636	LRIG1	0.00931589	-10.2881		A_23_P39550	TMEM163	0.00578012	-13.0961		A_23_P131208	NR4A2	0.0186659	-7.21653
A_23_P155257	FOXP1	0.000823112	34.8339		A_23_P376727	ACMSD	0.023318	-6.4336		A_32_P73535	THC2752681	0.0276871	-5.8843
A_24_P460763	AK022443	0.0240404	-6.33267		A_24_P918875	A_24_P918875	0.0471975	-4.43843		A_23_P102017	KIAA1189	0.0172326	-7.51891
A_32_P224449	THC2610890	0.0383579	-4.95783		A_24_P37253	LYPD6	0.0380363	4.98		A_23_P90626	PSCDBP	0.0300489	-5.63797
A_23_P6980	ENST00000329536	0.0453493	-4.53461		A_23_P94932	C2orf25	0.0487635	4.36115		A_23_P397455	ACVR1C	0.0295544	-5.68713
A_23_P359174	BC069659	0.0307227	-5.57288		A_32_P116660	AV652851	0.0442781	-4.59302		A_23_P28397	A_23_P28397	0.026961	5.96636
A_23_P6714	SENP7	0.0170445	-7.56138		A_32_P496952	C2orf38	0.0173534	-7.492		A_32_P110178	THC2766102	0.0142569	-8.28524
A_23_P132560	FAM55C	0.0318551	-5.46812		A_23_P28397	A_23_P28397	0.0218116	6.65978		A_23_P5422	TTC21B	0.0124124	-8.89199
A_32_P119744	LOC344595	0.0256733	-6.12026		A_32_P34003	THC2660651	0.0113278	9.31565		A_24_P929629	AA471010	0.000168735	-76.9736
A_23_P44533	PLCXD2	0.018382	-7.27363		A_23_P165909	FIGN	0.0144792	8.22		A_24_P923102	CR602210	0.0360014	5.12698
A_24_P24770	SLC9A10	0.0117156	-9.15748		A_23_P154526	GRB14	0.0499192	4.30641		A_32_P84049	THC2624002	0.00548328	13.4489
A_24_P758010	AJ318805	0.00535297	13.613		A_23_P5422	TTC21B	0.0226584	-6.52989		A_32_P197340	LOC285141	0.00599674	-12.8553
A_23_P301855	LSAMP	0.0291755	5.72563		A_24_P937489	A_24_P937489	0.0437908	-4.62029		A_32_P350	CA503034	0.0379722	4.98445
A_24_P349039	CDGAP	0.0339906	-5.28474		A_24_P929629	AA471010	0.0321286	-5.44363		A_24_P379629	THC2536817	0.0134395	-8.53879
A_23_P121013	FBXO40	0.0186282	-7.22405		A_32_P84049	THC2624002	0.0371404	5.04324		A_24_P744818	AK021546	0.000384642	-50.9737
A_23_P84140	IQCB1	0.00767577	-11.3482		A_23_P51082	THC2488254	0.00915668	-10.3784		A_24_P170384	ENST00000313760	0.0232785	6.43926
A_23_P121374	SEMA5B	0.0189031	7.16981		A_24_P379629	THC2536817	0.0228275	-6.50482		A_23_P56680	ATP5G3	0.0250664	6.1968
A_23_P143817	MYLK	0.0492851	-4.33621		A_24_P927451	A_24_P927451	0.0193263	-7.08856		A_23_P429383	HOXD9	0.0464754	4.47534
A_24_P922397	THC2507321	0.0396057	-4.87432		A_24_P170384	ENST00000313760	0.031005	5.54623		A_23_P142994	DRB1	0.0468158	-4.45783
A_23_P57667	PLXNA1	0.0329508	-5.37183		A_23_P302787	LOC375295	0.00103728	-31.0251		A_32_P189324	A_32_P189324	0.0291509	-5.72815
A_23_P166566	CCDC48	0.0389888	-4.91511		A_24_P904723	BX113452	0.0107791	9.5538		A_24_P904723	BX113452	0.0419032	4.73024
A_32_P89432	BF972140	0.0011226	-29.8209		A_24_P391853	A_24_P391853	0.0141097	8.32926		A_24_P804216	AF119892	0.0232377	-6.4451
A_23_P124164	KIAA1160	0.041891	-4.73098		A_24_P926150	A_24_P926150	0.0484001	-4.37876		A_23_P381992	ITGAV	0.0274356	-5.91235
A_32_P224525	LOC131873	0.0483239	-4.38247		A_32_P89441	THC2680939	0.00277832	-18.9322		A_23_P39898	CALCRL	0.0417644	-4.73862
A_23_P132526	PIK3R4	0.00712101	11.7869		A_24_P804216	AF119892	0.00754993	-11.4435		A_23_P91001	ASNSD1	0.0483877	4.37936
A_23_P212497	ACAD11	0.0289176	-5.75225		A_24_P733949	AU144005	0.0466336	-4.46718		A_24_P922732	H41076	0.0238939	-6.35278
A_23_P6909	CCRL1	0.0364396	-5.0943		A_23_P381992	ITGAV	0.0173663	-7.48915		A_24_P528938	AK022424	0.000194459	-71.7006
A_23_P92176	C3orf36	0.0311484	5.53284		A_32_P226656	BF760214	0.008897	10.5309		A_23_P56922	HSPE1	0.038282	4.96303
A_23_P135990	SLCO2A1	0.0437686	4.62154		A_23_P142533	COL3A1	0.0191382	7.12435		A_23_P102083	BOLL	0.0142551	-8.28576
A_24_P617278	LOC646547	0.0191414	7.12374		A_23_P91001	ASNSD1	0.0449576	4.55573		A_23_P90679	ALS2CR2	0.0245718	6.26125
A_24_P281175	A_24_P281175	0.0461281	4.49339		A_32_P44453	INPP1	0.0279957	5.85037		A_32_P160793	A_32_P160793	0.00812263	11.0279
A_24_P114463	A_24_P114463	0.047034	-4.44671		A_32_P172453	THC2636529	0.0251705	-6.18348		A_23_P28625	WDR12	0.0256573	6.12223
A_24_P350786	ENST00000289135	0.0352164	5.18699		A_23_P56922	HSPE1	0.0168773	7.5997		A_32_P168194	THC2700053	0.0114338	-9.27161
A_23_P113263	A_23_P113263	0.0294717	-5.69547		A_23_P142918	FLJ38973	0.0279276	5.85781		A_32_P2442	BG151149	0.0332888	-5.34309
A_23_P211909	PLS1	0.0493527	4.33301		A_23_P314691	FLJ37953	0.0246183	6.25511		A_32_P3545	THC2559752	0.00992737	9.96163
A_23_P40847	CHST2	0.0398212	4.86029		A_23_P131255	DNAPTP6	0.00462231	14.6575		A_23_P154150	GPR1	0.0422405	4.71007
A_24_P788373	A_24_P788373	0.0210016	-6.79123		A_32_P200586	BX460543	0.0162287	7.75392		A_24_P464118	THC2649791	0.00907739	-10.4243
A_23_P367618	ZIC1	0.0174194	7.47742		A_23_P102071	AK027315	0.0248334	-6.22693		A_32_P45009	IDH1	0.0119757	9.05567
A_32_P94866	LOC440983	0.031768	-5.47597		A_23_P5415	NIF3L1	0.0143375	8.26141		A_24_P696133	A_24_P696133	0.0376289	-5.00848
A_24_P885303	A_24_P885303	0.0106624	-9.60678		A_23_P209408	CASP10	0.0411177	-4.77817		A_23_P153917	MAP2	0.00425382	-15.2834
A_32_P158723	AK123861	0.0223863	-6.57083		A_23_P349343	ALS2CR12	0.009224	-10.34		A_23_P50887	LANCL1	0.00934519	-10.2718
A_24_P579862	CR619772	0.00948854	-10.1928		A_23_P90679	ALS2CR2	0.0120544	9.02554		A_23_P91140	PECR	0.049453	4.32827
A_24_P231140	PRO0471	0.0185329	-7.24311		A_23_P131263	MPP4	0.00944342	10.2174		A_23_P131337	SMARCAL1	0.0482997	4.38366
A_24_P926875	A_24_P926875	0.0327524	-5.38892		A_23_P28625	WDR12	0.0230404	6.47363		A_24_P911519	A_24_P911519	0.0249156	-6.21626
A_32_P167017	BC015836	0.0427637	-4.67924		A_32_P198584	THC2548869	0.00667507	-12.1784		A_24_P480464	A_24_P480464	0.00825256	10.9397
A_23_P301476	C3orf33	0.0356403	-5.15434		A_24_P933259	A_24_P933259	0.0141833	8.30718		A_23_P56529	AAMP	0.0413074	4.76648
A_32_P179351	BX095281	0.0071781	-11.7394		A_32_P220567	A_32_P220567	0.0365566	-5.08568		A_23_P67913	GMPPA	0.00919788	10.3549
A_23_P124384	SHOX2	0.0294572	-5.69694		A_32_P3545	THC2559752	0.0216953	6.67821		A_23_P392575	KCNE4	0.0119917	9.04952
A_23_P84246	AF257098	0.0493259	-4.33428		A_23_P209649	FASTKD2	0.00702513	11.8679		A_24_P88696	SCG2	0.0220503	-6.62242
A_24_P385000	LOC647107	0.0478459	-4.40599		A_32_P171152	AI133203	0.0393639	-4.8902		A_24_P513669	THC2646626	0.00929917	-10.2975
A_23_P212050	BCHE	0.0317827	5.47464		A_24_P464118	THC2649791	0.0401871	-4.83672		A_32_P127339	THC2550353	0.0470902	-4.44386
A_23_P212688	EVI1	0.00477085	-14.4259		A_23_P350808	ENST00000272845	0.0018443	23.2532		A_24_P913096	A_24_P913096	0.0281794	-5.83044
A_23_P390677	MDS1	0.00615983	-12.6824		A_23_P165301	RPE	0.0492085	4.33985		A_23_P17065	CCL20	0.0353284	-5.1783
A_23_P409988	PHC3	0.0436594	-4.62771		A_23_P16694	PRO0132	0.0370207	-5.05187		A_23_P28466	WDR69	0.0411	4.77927
A_23_P351215	SKIL	0.00890414	-10.5266		A_23_P327996	TMEM169	0.0476768	-4.41438		A_23_P147984	TRIP12	0.044492	4.58119
A_32_P37903	THC2729730	0.00684926	12.0209		A_23_P131337	SMARCAL1	0.00442668	14.9801		A_23_P16953	HTR2B	0.00621067	-12.6299
A_32_P119704	THC2677229	0.0482602	-4.38559		A_23_P165504	TNP1	0.00330011	-17.3644		A_23_P209740	PSMD1	0.0370294	5.05124
A_24_P93341	AF318333	0.00029042	-58.6668		A_32_P105311	THC2676737	0.0455104	4.526		A_23_P142950	TNRC15	0.0284289	-5.80367
A_24_P917332	A_24_P917332	0.0357525	-5.14579		A_23_P56529	AAMP	0.00893778	10.5065		A_24_P481582	AK026429	0.0215669	-6.69871
A_32_P151244	AK022268	0.0294552	-5.69713		A_23_P154086	BCS1L	0.0318352	5.46991		A_32_P227648	A_32_P227648	0.0097324	-10.0624
A_24_P251661	KCNMB3	0.0229475	-6.48718		A_23_P5460	FEV	0.0295826	-5.68429		A_23_P154400	MLPH	0.00765621	11.3629
A_24_P667583	BE644770	0.0254729	-6.14523		A_24_P932988	AK098307	0.0100322	9.90868		A_24_P88583	ENST00000326320	0.0372754	-5.03357
A_23_P18186	GNB4	0.0185847	-7.23273		A_23_P51039	INHA	0.0244091	6.28287		A_24_P469746	LOC151174	0.0193103	-7.09159
A_32_P32716	THC2651140	0.0409754	4.787		A_32_P110505	LOC646644	0.00946249	10.207		A_23_P209320	PER2	0.049451	-4.32836
A_23_P29773	LAMP3	0.00421455	-15.3549		A_23_P405148	C2orf33	0.0231805	6.45333		A_23_P365267	SNED1	0.00336726	-17.1895
A_24_P919989	BC015334	0.0159109	-7.83288		A_23_P28466	WDR69	0.0131219	8.6436		A_24_P186124	MTERFD2	0.0370867	-5.0471
A_24_P32139	HTR3E	0.00410939	-15.5514		A_23_P337753	LOC93349	0.0350752	5.19799		A_23_P10839	2005-09-01	0.0121223	8.99976
A_24_P341376	A_24_P341376	0.00975051	10.0529		A_23_P79426	CAB39	0.00636675	12.4727		A_23_P326157	GAL3ST2	0.0330551	-5.36292
A_23_P80832	TMEM41A	0.0129932	-8.68715		A_23_P434301	PTMA	0.0109227	9.48976		A_24_P161317	A_24_P161317	0.0403782	4.82453
A_24_P919812	A_24_P919812	0.0359377	-5.13177		A_32_P147189	BC071732	0.0101257	9.86212		A_24_P410900	AF130117	0.00606799	-12.7789
A_32_P33802	AU158345	0.0454958	-4.52677		A_24_P170103	A_24_P170103	0.0267256	5.99367		A_24_P268676	BHLHB2	0.0464656	-4.47585
A_32_P67209	BU726029	0.0284665	-5.79968		A_23_P102517	PDE6D	0.0244573	6.27644		A_24_P630473	AF086321	0.00534604	-13.6219
A_32_P193218	AK123506	0.00365971	-16.4847		A_23_P79725	COPS7B	0.0195359	7.0493		A_32_P181548	THC2670421	0.0377577	-4.99943
A_32_P8653	BG778254	0.03144	-5.50587		A_23_P120170	TIGD1	0.0182469	-7.30127		A_23_P92025	CIDEC	0.0428892	4.67192
A_24_P376379	LOC647323	0.00650573	12.3374		A_23_P154338	EFHD1	0.0148913	-8.10292		A_23_P109812	SYN2	0.0454524	4.52909
A_23_P166584	LRRC15	0.00612792	12.7157		A_23_P102364	NGEF	0.0111616	-9.38594		A_24_P765552	AY358240	0.0204905	-6.87809
A_23_P136777	APOD	0.0321113	5.44516		A_24_P257099	DKFZp762E1312	0.0467453	4.46145		A_24_P935082	A_24_P935082	0.0106953	-9.59173
A_32_P136622	BC020341	0.0125297	-8.84948		A_23_P364504	ENST00000357303	0.0315325	5.49739		A_24_P548415	BC092452	0.0471595	-4.44035
A_23_P314789	ZDHHC19	0.00129782	-27.7313		A_24_P469746	LOC151174	0.0395996	-4.87472		A_24_P933530	A_24_P933530	0.0284689	-5.79942
A_24_P941245	AW081991	0.03535	-5.17663		A_23_P377212	MYEOV2	0.0252065	6.17889		A_23_P212105	DAZL	0.0483914	4.37918
A_23_P400794	FBXO45	0.0446375	4.57319		A_32_P183987	AA431401	0.0384924	4.94863		A_24_P315405	A_24_P315405	0.000962122	32.216
A_32_P22245	A_32_P22245	0.0369761	-5.05509		A_24_P264059	CR598098	0.0392265	-4.89928		A_24_P234554	THC2606335	0.00349744	-16.8649
A_23_P29504	THC2500665	0.047513	-4.42256		A_23_P209904	GPC1	0.0205173	6.87346		A_23_P113748	ZNF659	0.0114314	-9.2726
A_32_P8732	THC2655140	0.0146927	-8.15871		A_32_P491499	BC025775	0.0425252	-4.69322		A_24_P520935	THC2620306	0.00703766	-11.8573
A_32_P45713	AF085968	0.0294893	-5.69369		A_23_P408239	PASK	0.00975936	10.0483		A_24_P538567	AK055501	0.0283964	-5.80714
A_23_P7083	MGC21675	0.0183215	-7.28597		A_23_P154199	PPP1R7	0.00265144	19.3818		A_24_P3249	RARB	0.0181245	7.32656
A_23_P431330	CRIPAK	0.0139451	-8.37933		A_23_P335495	CR607745	0.0340755	-5.27781		A_24_P459937	DA380034	0.0493218	4.33447
A_32_P414791	POLN	0.0028783	-18.5991		A_32_P206208	THC2532455	0.0303555	-5.60809		A_24_P932154	A_24_P932154	0.0249933	-6.2062
A_23_P212749	HD	0.0147795	-8.1342		A_32_P182991	CK300666	0.039601	4.87463		A_24_P627984	BI771054	0.0175452	7.44984
A_23_P58108	HGFAC	0.0316376	5.4878		A_23_P251196	A_23_P251196	0.0129869	-8.68929		A_24_P607904	AK026826	0.0497227	-4.31559
A_23_P306307	OTOP1	0.0141524	-8.31644		A_23_P326157	GAL3ST2	0.0398469	-4.85862		A_32_P45153	THC2718751	0.0260937	-6.06877
A_24_P171690	STK32B	0.0380686	4.97776		A_24_P268676	BHLHB2	0.0327085	-5.39272		A_24_P257259	ENST00000354668	0.0163804	-7.71703
A_32_P91186	AK074776	0.00924598	-10.3275		A_23_P18173	BC009905	0.0292809	-5.71484		A_23_P405216	ZNF619	0.0384985	4.94822
A_32_P170905	THC2706212	0.032588	-5.40318		A_32_P210982	THC2680209	0.0317776	5.47511		A_23_P319874	C3orf23	0.0248326	6.22703
A_24_P179679	AF130051	0.0350215	-5.20219		A_24_P203976	LOC391508	0.00366714	16.4679		A_23_P40785	ZNF445	0.0446706	-4.57138
A_23_P121665	SORCS2	0.0123439	-8.91712		A_32_P181548	THC2670421	0.0428646	-4.67335		A_24_P66908	A_24_P66908	0.00823629	10.9506
A_32_P111844	THC2698352	0.0347591	-5.22286		A_23_P121215	CAMK1	0.0435948	-4.63138		A_23_P166848	LTF	0.0125116	8.856
A_24_P913956	LOC644974	0.00820422	-10.9723		A_24_P589044	AK055416	0.0198294	-6.99537		A_23_P313961	NME6	0.0275095	-5.90407
A_24_P110201	A_24_P110201	0.020819	-6.8219		A_23_P320728	THC2486290	0.0451507	-4.54528		A_23_P144071	COL7A1	0.0411264	4.77763
A_23_P213014	SLC2A9	0.0323774	5.42162		A_23_P6746	IQSEC1	0.0437349	-4.62344		A_23_P21382	LAMB2	0.0457732	-4.51204
A_24_P102240	AK090950	0.0282356	-5.82439		A_24_P765552	AY358240	0.0401009	-4.84225		A_32_P461386	AK057355	0.018194	-7.31217
A_23_P7325	BST1	0.0290079	-5.74289		A_23_P258410	WNT7A	0.0160777	-7.79116		A_24_P127602	AK097709	0.0112918	-9.33074
A_24_P7111	LOC645097	0.0193765	-7.07911		A_24_P3249	RARB	0.0220943	6.61559		A_32_P130290	THC2650352	0.0190747	-7.13654
A_23_P144438	C4orf30	0.00793492	-11.1592		A_24_P932154	A_24_P932154	0.0451395	-4.54588		A_24_P808595	A_24_P808595	0.0130633	8.66335
A_32_P148616	THC2660032	0.0079788	-11.1281		A_24_P776036	A_24_P776036	0.0197125	-7.01671		A_32_P152204	ENST00000383723	0.0211432	-6.76771
A_23_P390621	C4orf28	0.012318	-8.92666		A_32_P45153	THC2718751	0.0110678	-9.4263		A_32_P179562	A_32_P179562	0.0308669	-5.55923
A_23_P155733	KCNIP4	0.0203698	-6.89909		A_24_P257259	ENST00000354668	0.0271892	-5.94022		A_23_P57868	ACY1	0.0486712	-4.36561
A_32_P101002	CA433167	0.00803594	-11.088		A_23_P405216	ZNF619	0.048283	4.38447		A_23_P132654	TLR9	0.0303218	5.61136
A_32_P113845	A_32_P113845	0.0123578	-8.912		A_24_P929695	AK098414	0.0467853	-4.45939		A_32_P111476	BC031325	0.0328739	-5.37844
A_32_P198071	THC2632411	0.0149662	-8.08214		A_23_P409168	NBEAL2	0.0206054	-6.8583		A_24_P205045	ERC2	0.0179279	7.36772
A_24_P927206	N34682	0.0134987	-8.51966		A_23_P80700	KLHL18	0.0479421	4.40122		A_24_P665621	THC2653236	0.0232489	-6.44349
A_23_P61508	CHRNA9	0.00639733	12.4425		A_23_P252825	SCAP	0.0259239	-6.08942		A_23_P121106	HESX1	0.0422307	-4.71065
A_24_P234701	CR621132	0.000399779	-49.9988		A_23_P121423	CDC25A	0.0261223	6.06531		A_23_P372496	DNHD2	0.0416734	-4.74413
A_32_P7193	A_32_P7193	0.0196151	-7.03463		A_23_P132675	UQCRC1	0.0476912	-4.41367		A_32_P118586	FAM116A	0.00777338	-11.2759
A_23_P213228	PHOX2B	0.0424671	-4.69665		A_23_P29638	NCKIPSD	0.042619	-4.68771		A_24_P342032	AK098160	0.0295215	-5.69044
A_23_P41476	LOC152573	0.00316883	17.7222		A_23_P21382	LAMB2	0.0299716	-5.64558		A_24_P140204	PXK	0.00864699	-10.6841
A_24_P578437	BE926212	0.0380145	4.98151		A_23_P110005	NICN1	0.0135909	-8.4901		A_23_P20932	PDHB	0.0206271	-6.85457
A_23_P81180	USP46	0.0476068	4.41787		A_24_P515866	BE814519	0.031843	-5.4692		A_32_P201620	A_32_P201620	0.0133755	-8.55962
A_32_P82650	THC2613186	0.0313543	5.51376		A_23_P69329	HYAL1	0.00275292	-19.0198		A_23_P155257	FOXP1	0.00163532	24.6982
A_24_P109101	TMPRSS11A	0.0374119	-5.02384		A_23_P18266	TUSC4	0.0230925	6.46606		A_32_P232851	THC2645586	0.00511454	13.9292
A_23_P30150	ENST00000283963	0.0455102	-4.52601		A_23_P346900	CACNA2D2	0.0463446	4.48211		A_24_P118196	ENST00000389617	0.045061	-4.55013
A_24_P180243	UGT2B28	0.0162161	7.75702		A_32_P8604	AK093691	0.04898	-4.35075		A_24_P759955	THC2548256	0.035596	5.15772
A_23_P121622	SULT1B1	0.0454871	4.52724		A_24_P808595	A_24_P808595	0.0195381	7.0489		A_24_P273203	ENST00000332617	0.0109202	9.49084
A_24_P388662	C4orf35	0.0220855	-6.61695		A_32_P165933	IQCF2	0.039407	-4.88736		A_23_P212649	AK094187	0.0118358	-9.11
A_23_P144378	ANKRD17	0.0331583	5.35414		A_23_P57868	ACY1	0.0162239	-7.75511		A_23_P166674	HTR1F	0.0228383	6.50321
A_24_P924433	A_24_P924433	0.0453902	-4.53242		A_23_P109877	TMEM113	0.0459271	-4.50393		A_32_P213822	AK025762	0.0448597	-4.56105
A_23_P257834	ALB	0.0440448	4.60602		A_32_P111476	BC031325	0.00634374	-12.4955		A_24_P139152	AL359062	0.0285772	5.78793
A_23_P58205	AFP	0.0498571	4.3093		A_23_P144054	PRKCD	0.0391325	-4.90552		A_24_P414282	THC2643750	0.0407332	-4.80212
A_24_P79403	PF4	0.0015552	-25.3279		A_24_P665621	THC2653236	0.0129221	-8.7115		A_23_P6714	SENP7	0.00862553	-10.6975
A_23_P259071	AREG	0.0286804	5.77705		A_23_P166663	APPL	0.0142482	-8.28782		A_32_P119744	LOC344595	0.0230291	-6.47528
A_24_P401185	FLJ25770	0.00608858	-12.7571		A_23_P372496	DNHD2	0.0475923	4.41859		A_24_P912186	A_24_P912186	0.047722	-4.41213
A_32_P11425	A_32_P11425	0.0382226	4.96712		A_32_P118586	FAM116A	0.0272365	-5.93484		A_23_P44533	PLCXD2	0.000133711	-86.4716
A_23_P121716	ANXA3	0.0117856	9.12973		A_24_P140204	PXK	0.028933	-5.75065		A_24_P24770	SLC9A10	0.0321175	-5.44461
A_23_P92614	HEL308	0.0375794	5.01198		A_23_P69326	CADPS	0.0064314	12.4092		A_23_P212706	ATG3	0.00851684	10.7665
A_24_P810104	AF052141	0.0350117	-5.20296		A_32_P17984	THC2709254	0.0244261	-6.28061		A_23_P110090	WDR52	0.0236996	-6.37971
A_32_P147505	CR616772	0.034863	5.21465		A_24_P931628	AY358705	0.0216111	-6.69163		A_24_P222139	AK025047	0.0126368	-8.81121
A_23_P121586	HERC3	0.0422113	-4.71181		A_32_P201620	A_32_P201620	0.0445268	-4.57927		A_23_P350689	ZDHHC23	0.046799	-4.4587
A_32_P50973	THC2643327	0.00707475	11.8258		A_23_P166640	ARL6IP5	0.0176674	7.42333		A_32_P193091	THC2727226	0.00138098	-26.8817
A_24_P63380	BMPR1B	0.0256446	-6.12381		A_24_P460763	AK022443	0.0124741	-8.86958		A_32_P127019	THC2701088	0.0226333	-6.53364
A_24_P323664	ENST00000309260	0.0327664	5.38771		A_24_P759955	THC2548256	0.000185587	73.3949		A_23_P301855	LSAMP	0.0165237	7.68267
A_32_P159271	CD672072	0.00451339	14.8346		A_23_P80503	ROBO1	0.0371883	-5.03981		A_24_P349039	CDGAP	0.0462972	-4.48458
A_23_P133146	H2AFZ	0.00587661	12.9872		A_24_P24332	A_24_P24332	0.0123583	8.9118		A_23_P29816	PLA1A	0.00675245	12.1077
A_24_P282083	AK097085	0.0173602	-7.4905		A_24_P354337	ARL6	0.0414708	4.75646		A_24_P935635	AA453603	0.0181482	-7.32164
A_24_P350372	AF090942	0.0156026	-7.91175		A_24_P932614	AK022155	0.00103209	-31.1031		A_23_P121013	FBXO40	0.0233411	-6.4303
A_23_P10232	BANK1	0.0390841	-4.90875		A_23_P69030	COL8A1	0.026259	6.04887		A_23_P256542	C3orf28	0.00250085	-19.9591
A_24_P932388	DB340110	0.0363667	-5.0997		A_24_P414282	THC2643750	0.0190966	-7.13232		A_32_P4038	THC2681829	0.0470856	4.44409
A_32_P180199	AW511634	0.0154462	-7.95267		A_23_P6714	SENP7	0.0112655	-9.3418		A_32_P133090	BG216262	0.015292	7.9936
A_24_P630916	A_24_P630916	0.0195346	-7.04955		A_24_P143543	ENST00000273340	0.048922	-4.35353		A_32_P141488	LOC650177	0.0405979	-4.81063
A_23_P326204	MGC26963	0.000267035	-61.1827		A_23_P132560	FAM55C	0.0305679	-5.58765		A_32_P218046	BC033989	0.0168723	-7.60086
A_23_P411814	DC2	0.0194247	7.07007		A_24_P912186	A_24_P912186	0.0485605	-4.37096		A_24_P922397	THC2507321	0.0292217	-5.72089
A_23_P155979	EGF	0.0413962	4.76102		A_23_P44533	PLCXD2	0.00038066	-51.2398		A_23_P57667	PLXNA1	0.037927	-4.98759
A_24_P106166	A_24_P106166	0.014094	8.33402		A_24_P934126	AY358772	0.0273087	5.92666		A_24_P148811	RUVBL1	0.00754635	11.4462
A_23_P110243	KIAA1627	0.00605752	12.7901		A_23_P80817	TAGLN3	0.0347022	5.22738		A_32_P89432	BF972140	0.0115006	-9.24416
A_23_P159382	SEC24D	0.0101351	9.85747		A_23_P58009	C3orf52	0.0220992	6.61483		A_23_P132760	TRH	0.0103698	-9.74353
A_23_P95634	MYOZ2	0.0111851	-9.3759		A_23_P58082	CCDC80	0.00208776	21.8514		A_32_P224525	LOC131873	0.0489857	-4.35048
A_32_P118372	INTU	0.0340516	-5.27976		A_24_P222139	AK025047	0.03555	-5.16125		A_23_P132526	PIK3R4	0.00962132	10.1212
A_23_P110167	MGST2	0.042481	4.69583		A_24_P728215	AK098660	0.0372745	5.03363		A_23_P143916	ATP2C1	0.030569	5.58755
A_32_P66756	ENST00000379528	0.0142983	-8.27296		A_32_P193091	THC2727226	0.00757621	-11.4234		A_23_P212497	ACAD11	0.0256926	-6.11787
A_23_P41487	TBC1D9	0.049823	4.3109		A_32_P47285	THC2685686	0.045977	-4.50131		A_32_P16854	ANAPC13	0.0179292	7.36746
A_24_P518369	LOC730857	0.0388239	4.92618		A_24_P349039	CDGAP	0.00730421	-11.6365		A_24_P617278	LOC646547	0.00762137	11.3891
A_23_P302038	POU4F2	0.0184573	-7.25835		A_24_P532727	THC2644335	0.0248547	-6.22415		A_24_P281175	A_24_P281175	0.0112944	9.32963
A_24_P333394	AK096041	0.0358023	-5.14201		A_23_P109988	CD86	0.0412503	-4.76999		A_23_P91850	IL20RB	0.00803374	-11.0895
A_23_P392470	NR3C2	0.0430009	-4.66544		A_23_P347040	DTX3L	0.00554584	-13.3722		A_23_P212672	TXNDC6	0.00342085	-17.0536
A_24_P919567	THC2621210	0.0412327	-4.77107		A_23_P143817	MYLK	0.0327223	-5.39152		A_32_P133384	THC2670361	0.0378837	4.99061
A_32_P228438	THC2637028	0.037036	5.05076		A_32_P90096	THC2626532	0.0458849	-4.50615		A_23_P425176	GRK7	0.0252999	-6.16703
A_32_P153979	CD608671	0.0496484	4.31907		A_23_P72568	SNX4	0.0494034	4.33061		A_23_P211909	PLS1	0.00362801	16.557
A_23_P110175	CTSO	0.0477121	-4.41262		A_32_P141488	LOC650177	0.021622	-6.6899		A_23_P57709	PCOLCE2	0.0105384	9.66403
A_24_P510896	THC2704608	0.0198628	-6.9893		A_23_P40805	KLF15	0.0127757	-8.76225		A_24_P788373	A_24_P788373	0.0133257	-8.5759
A_24_P678034	A_24_P678034	0.0489606	-4.35168		A_32_P170925	TXNRD3	0.0224024	-6.56839		A_23_P367618	ZIC1	0.0212834	6.74466
A_32_P166392	LOC389240	0.0480825	-4.3943		A_32_P73717	A_32_P73717	0.00292878	-18.4375		A_24_P120251	TM4SF18	0.0234281	-6.41792
A_32_P91005	BM697215	0.00320149	-17.6311		A_32_P89432	BF972140	0.0215605	-6.69975		A_24_P885303	A_24_P885303	0.0410637	-4.78151
A_23_P58188	MFAP3L	0.0173131	-7.50095		A_32_P108226	THC2515651	0.0132287	-8.60792		A_23_P253301	PFN2	0.00218612	21.3526
A_32_P204101	THC2701654	0.00147576	-26.0023		A_23_P159211	AK123096	0.0146661	-8.16629		A_32_P158723	AK123861	0.0196239	-7.03302
A_23_P253484	AADAT	0.035506	-5.16462		A_23_P132526	PIK3R4	0.0322165	5.43583		A_23_P91919	SERP1	0.0396779	4.86961
A_32_P65700	BX106262	0.0179548	-7.36207		A_23_P143916	ATP2C1	0.025652	6.1229		A_23_P250042	SELT	0.0350537	5.19967
A_24_P91985	WDR17	0.0161807	-7.7657		A_23_P259413	CDV3	0.0276225	5.89147		A_23_P91970	AADACL2	0.0329717	-5.37005
A_24_P944833	A_24_P944833	0.00536758	-13.5943		A_23_P159390	TOPBP1	0.0451376	4.54599		A_24_P231140	PRO0471	0.0418437	-4.73383
A_23_P394276	RWDD4A	0.00354741	16.7451		A_23_P92176	C3orf36	0.0441204	4.6018		A_24_P926875	A_24_P926875	0.0327929	-5.38542
A_32_P49054	THC2669500	0.0162989	-7.7368		A_23_P255785	NCK1	0.0239556	6.34429		A_24_P891042	A_24_P891042	0.0142389	-8.29058
A_32_P203408	THC2668196	0.00710413	-11.8011		A_23_P91850	IL20RB	0.00568787	-13.2028		A_24_P323795	A_24_P323795	0.0165704	7.67156
A_23_P121773	FRG1	0.0329632	-5.37078		A_23_P336693	CLDN18	0.0138181	-8.41856		A_32_P179351	BX095281	0.0113341	-9.313
A_32_P152255	AK094623	0.0112048	-9.36753		A_23_P257649	RBP1	0.0469493	4.45102		A_23_P124384	SHOX2	0.0266977	-5.99693
A_23_P213471	AYTL2	0.0440786	4.60413		A_24_P260134	NMNAT3	0.0158124	-7.85782		A_23_P84246	AF257098	0.0467287	-4.4623
A_32_P187949	THC2751496	0.00171916	-24.0869		A_23_P258381	SPSB4	0.0214173	-6.72285		A_32_P190568	AK094885	0.0332802	5.34381
A_24_P371758	MRPL36	0.0333279	5.33979		A_23_P425176	GRK7	0.0458227	-4.50943		A_24_P385000	LOC647107	0.0197503	-7.00979
A_32_P104023	THC2681410	0.0468861	-4.45424		A_23_P166964	TFDP2	0.00274655	-19.0419		A_24_P144543	LOC732249	0.0128594	8.73311
A_32_P89592	THC2657567	0.0431029	4.65954		A_23_P211909	PLS1	0.00226897	20.9578		A_23_P166929	SERPINI1	0.00284353	-18.713
A_32_P72541	BF803942	0.0415222	4.75332		A_32_P209791	BC040051	0.0200908	-6.94831		A_24_P926347	A_24_P926347	0.0283471	-5.81241
A_24_P639671	AK095831	0.0228892	6.49574		A_24_P323932	SR140	0.0113549	9.30433		A_24_P68183	C3orf50	0.0229823	-6.4821
A_23_P133279	LOC134145	0.000246195	63.7206		A_23_P384965	THC2616697	0.0476098	-4.41772		A_23_P212688	EVI1	0.0447652	4.56621
A_24_P870362	BC032907	0.0413283	-4.76519		A_23_P211910	PLOD2	0.0141156	8.32748		A_23_P409988	PHC3	0.0107482	-9.56774
A_23_P92687	DAP	0.0206293	6.8542		A_23_P69109	PLSCR1	0.0466587	4.46589		A_24_P838261	AU148142	0.0146334	-8.17559
A_24_P529039	AK024860	0.0013673	-27.0161		A_32_P210798	BF513730	0.00973623	10.0604		A_32_P132393	H40632	0.04413	-4.60126
A_24_P298495	AF289590	0.00423898	-15.3103		A_24_P670942	CA441361	0.0226501	6.53113		A_32_P119704	THC2677229	0.0289741	-5.74638
A_24_P806076	A_24_P806076	0.0325803	5.40385		A_32_P231617	TM4SF1	0.0328943	5.37669		A_23_P155335	PLD1	0.0149306	-8.09199
A_24_P187938	BC002741	0.00626243	-12.5771		A_23_P253301	PFN2	0.000138733	84.8916		A_24_P214556	A_24_P214556	0.00361253	-16.5926
A_23_P156209	ZNF622	0.00818891	10.9826		A_24_P689479	A_24_P689479	0.00200202	22.3158		A_24_P917332	A_24_P917332	0.0173558	-7.49146
A_23_P144656	CDH10	0.0274545	5.91023		A_23_P92230	TSC22D2	0.0258589	6.09737		A_32_P4349	THC2546004	0.0315947	-5.49172
A_24_P50390	A_24_P50390	0.0112711	9.33944		A_23_P91919	SERP1	0.022363	6.57437		A_32_P151244	AK022268	0.0488238	-4.35825
A_24_P936849	A_24_P936849	0.0271611	-5.94342		A_23_P250042	SELT	0.0214574	6.71634		A_24_P667583	BE644770	0.0143458	-8.25897
A_23_P167408	AF090909	0.00519662	-13.8179		A_32_P220183	THC2651178	0.03888	4.9224		A_23_P18186	GNB4	0.0271832	-5.9409
A_32_P181937	THC2739153	0.0380895	-4.97631		A_23_P57697	DHX36	0.00429948	15.2016		A_24_P230457	LOC131054	0.00724538	-11.6842
A_32_P126410	AK000901	0.0167958	-7.6186		A_32_P42913	AI051172	0.0393707	4.88975		A_32_P16954	AF075028	0.0304126	-5.60258
A_24_P808579	A_24_P808579	0.0492372	-4.33848		A_23_P155229	SSR3	0.00707147	11.8286		A_23_P18372	B3GNT5	0.0334671	-5.32809
A_23_P213857	C7	0.000524902	-43.6305		A_23_P143845	TIPARP	0.0186924	7.21127		A_24_P935400	THC2553305	0.0162118	-7.75807
A_23_P58815	FBXO4	0.0126731	-8.79834		A_32_P179351	BX095281	0.021625	-6.68942		A_24_P919989	BC015334	0.0188002	-7.18996
A_23_P144843	ESM1	0.0255581	6.13457		A_24_P152855	A_24_P152855	0.0320533	-5.45033		A_23_P110062	EIF2B5	0.0200698	-6.95206
A_24_P937265	AW975013	0.00651221	-12.3312		A_23_P218835	KPNA4	0.0129329	8.70777		A_24_P42681	PSMD2	0.0106226	9.62507
A_32_P41858	THC2512028	0.0367817	-5.0692		A_23_P21457	NMD3	0.0378065	4.99601		A_23_P166899	DNAJB11	0.0224333	6.56371
A_32_P18034	THC2708710	0.0332154	-5.34929		A_24_P385000	LOC647107	0.0396381	-4.8722		A_32_P8653	BG778254	0.0253181	-6.16473
A_32_P98793	THC2678309	0.00879964	-10.5898		A_23_P61031	FLJ23049	0.0024607	20.1219		A_23_P212617	TFRC	0.00245935	20.1274
A_23_P361419	DEPDC1B	0.0162376	7.75173		A_24_P68183	C3orf50	0.0208609	6.81483		A_23_P314789	ZDHHC19	0.0034095	-17.0821
A_24_P942703	FLJ11903	0.0281337	-5.83538		A_32_P132393	H40632	0.0463456	-4.48206		A_23_P132856	LRRC33	0.00824126	10.9473
A_23_P254091	KIF2A	0.00634321	12.496		A_23_P132644	AADACL1	0.013337	-8.57222		A_24_P924484	K03200	0.0181644	7.3183
A_24_P640341	AA767131	0.0396403	-4.87206		A_24_P801381	THC2650828	0.0319388	-5.46059		A_32_P77665	THC2733949	0.0240987	-6.32472
A_24_P702785	AL137318	0.0267454	-5.99136		A_32_P151244	AK022268	0.0240251	-6.33477		A_23_P155939	ZNF595	0.0460125	-4.49944
A_24_P340474	MAST4	0.0437976	4.6199		A_24_P285831	NDUFB5	0.0165483	7.67681		A_24_P712845	A_24_P712845	0.0280822	-5.84096
A_23_P144980	PIK3R1	0.0246211	6.25475		A_24_P230457	LOC131054	0.0184374	-7.26239		A_32_P45713	AF085968	0.000538846	-43.0618
A_23_P160103	SLC30A5	0.00856008	10.7389		A_23_P432444	MCF2L2	0.0160707	-7.7929		A_23_P92602	ABCA11	0.0137526	-8.43901
A_23_P122197	CCNB1	0.0221958	6.59994		A_24_P376159	AK090720	0.0483528	4.38106		A_24_P919733	LOC152719	0.0287319	-5.77164
A_32_P67577	THC2722939	0.0341086	-5.27511		A_23_P80839	MAP6D1	0.00349809	-16.8633		A_24_P524588	LOC642707	0.00520071	13.8124
A_24_P926272	W95720	0.0202123	-6.92675		A_32_P167208	THC2697412	0.0306752	-5.5774		A_23_P349944	SLC26A1	0.0364801	-5.09132
A_24_P123385	MAP1B	0.0151669	8.02727		A_24_P341376	A_24_P341376	0.00218414	21.3623		A_23_P7083	MGC21675	0.0238581	-6.35772
A_24_P879740	CR595522	0.00783173	11.2333		A_23_P84219	LIPH	0.0166695	-7.64813		A_23_P431330	CRIPAK	0.00388893	-15.9888
A_24_P197537	PDE8B	0.0131887	-8.62125		A_23_P212639	SFRS10	0.00690304	11.9735		A_23_P121506	C4orf8	0.0211308	-6.76976
A_32_P135664	AK129849	0.0060436	-12.8049		A_23_P40926	DGKG	0.0360649	5.12221		A_23_P212749	HD	0.0131278	-8.64161
A_23_P95486	AF119879	0.0349382	-5.20873		A_32_P193218	AK123506	0.00414264	-15.4885		A_24_P743424	A_24_P743424	0.0364778	-5.09148
A_23_P423457	SERINC5	0.0373681	5.02696		A_24_P50294	LOC647299	0.0492965	4.33567		A_32_P106883	W81715	0.00890933	-10.5235
A_24_P532864	BG188151	0.026317	-6.04193		A_23_P211727	FGF12	0.028578	5.78785		A_23_P306307	OTOP1	0.00989218	-9.9796
A_24_P925109	A_24_P925109	0.0142522	-8.28664		A_23_P326963	C3orf59	0.0148766	8.10701		A_24_P179679	AF130051	0.0256792	-6.11952
A_32_P198620	THC2671846	0.0104147	-9.72219		A_23_P166584	LRRC15	0.0305381	5.5905		A_24_P920699	A_24_P920699	0.0104683	-9.69688
A_24_P669271	THC2690938	0.0274733	-5.90813		A_23_P211773	CENTB2	0.0277699	-5.87514		A_24_P561377	AK126053	0.0291727	-5.72591
A_24_P358902	AF090944	0.033176	-5.35263		A_24_P239177	ENST00000381924	0.0281786	-5.83053		A_23_P121665	SORCS2	0.0478729	-4.40465
A_24_P722248	A_24_P722248	0.00969001	-10.0847		A_32_P136622	BC020341	0.0134158	-8.54647		A_32_P111844	THC2698352	0.0402785	-4.83088
A_32_P171200	BU607658	0.00351621	-16.8196		A_24_P941245	AW081991	0.00116553	29.2657		A_32_P154885	AI828007	0.0477049	4.41298
A_32_P174385	A_32_P174385	0.0142868	-8.27637		A_23_P358221	UBXD7	0.0418308	-4.73461		A_24_P354451	THC2637492	0.0329754	5.36973
A_24_P149124	C5orf13	0.0069386	11.9425		A_23_P354170	PIGX	0.0313615	-5.51309		A_32_P220912	AA132288	0.0425544	-4.6915
A_24_P849512	BI825704	0.0182139	-7.30805		A_23_P29504	THC2500665	0.0216336	-6.68804		A_24_P913956	LOC644974	0.00587623	-12.9876
A_23_P213706	IL4	0.0406705	-4.80606		A_32_P109328	THC2493621	0.0311211	5.53538		A_23_P359052	FAM44A	0.0129827	-8.69073
A_32_P375543	BC034282	0.0179825	-7.35624		A_24_P410706	KIAA0226	0.0394658	-4.88349		A_24_P102240	AK090950	0.0117935	-9.12664
A_24_P75994	A_24_P75994	0.00129539	27.7573		A_32_P77665	THC2733949	0.00549928	-13.4292		A_23_P167328	CD38	0.0445672	4.57705
A_24_P180423	PCBD2	0.0192007	-7.11241		A_24_P281801	ENST00000341087	0.0136635	-8.46707		A_23_P258463	PROM1	0.0476278	4.41683
A_32_P117804	LOC340073	0.00679002	-12.0738		A_23_P335039	ZNF721	0.0244023	6.28379		A_24_P7111	LOC645097	0.0132949	-8.58603
A_23_P70045	H2AFY	0.0170745	7.55455		A_23_P125420	ATP5I	0.00994507	9.95263		A_23_P144438	C4orf30	0.022068	-6.61967
A_24_P915433	THC2718118	0.0253599	-6.15944		A_23_P21346	PCGF3	0.00138855	26.8082		A_23_P375541	LCORL	0.0191169	-7.12844
A_23_P122152	PKD2L2	0.0301698	-5.62613		A_24_P110291	AK055583	0.0330389	-5.36431		A_23_P7194	LGI2	0.00869247	-10.6557
A_23_P256956	KIF20A	0.0123313	8.92174		A_23_P155700	GAK	0.00167812	24.3805		A_32_P192293	THC2705692	0.0410644	-4.78147
A_23_P41987	GFRA3	0.0407229	-4.80277		A_23_P349944	SLC26A1	0.0480167	-4.39755		A_23_P113245	RBPSUH	0.00639715	-12.4427
A_24_P140569	LRRTM2	0.0444501	-4.5835		A_24_P230540	LOC285498	0.0389086	4.92049		A_24_P914638	THC2665220	0.0282803	-5.81958
A_23_P72651	ECSM2	0.0454413	4.52968		A_23_P41286	CTBP1	0.0123297	8.92232		A_23_P18579	PTTG2	0.0256535	6.12271
A_23_P399001	CXXC5	0.0288473	5.75956		A_23_P18490	MAEA	0.0228687	6.49874		A_24_P927206	N34682	0.0359431	-5.13136
A_32_P65350	AU148042	0.0357446	-5.1464		A_23_P7101	SLBP	0.0365411	5.08682		A_24_P698136	AK125299	0.00884437	10.5626
A_23_P422044	PCDHGA2	0.0209801	-6.79481		A_23_P212844	TACC3	0.0419105	4.72981		A_23_P309779	N4BP2	0.0440299	-4.60685
A_23_P411772	PCDHGB2	0.0312517	-5.52324		A_23_P212830	FGFR3	0.0147283	-8.14862		A_32_P405942	CR620977	0.0197922	-7.00214
A_23_P359588	PCDHGB4	0.0438589	-4.61645		A_32_P221121	THC2664480	0.0308651	5.55939		A_23_P132910	FLJ20273	0.0417494	4.73953
A_23_P343826	FCHSD1	0.00913268	-10.3923		A_23_P121506	C4orf8	0.0206952	6.84293		A_24_P234701	CR621132	0.00191598	-22.8128
A_23_P213369	KIAA0141	0.0241685	-6.31525		A_23_P110116	SH3BP2	0.0279341	-5.8571		A_24_P495367	LOC389207	0.00412248	-15.5265
A_24_P269062	SPRY4	0.0461897	-4.49017		A_23_P212768	ADD1	0.0419994	4.72447		A_23_P44257	COMMD8	0.0240218	-6.33522
A_32_P201785	A_32_P201785	0.046574	-4.47025		A_32_P106883	W81715	0.0131814	8.62369		A_32_P82650	THC2613186	0.0304014	5.60365
A_23_P336479	G3BP1	0.040794	4.79831		A_23_P29851	LRPAP1	0.034317	5.25821		A_24_P928436	AF116633	0.0139219	-8.38648
A_23_P41713	FAM71B	0.0418561	-4.73308		A_24_P795662	THC2712519	0.0448875	-4.55954		A_23_P167081	REST	0.0288989	-5.75419
A_24_P465879	AK026466	0.028342	-5.81296		A_32_P20818	THC2746246	0.0363375	-5.10187		A_23_P353035	IGFBP7	0.0288957	5.75453
A_23_P69970	SOX30	0.0222557	-6.59075		A_23_P41327	LYAR	0.030057	5.63717		A_32_P85753	THC2704911	0.0339391	-5.28897
A_32_P26621	THC2653896	0.00628499	-12.5543		A_23_P135616	STX18	0.020041	6.95721		A_23_P110234	CSN1S1	0.015774	-7.86763
A_24_P933859	THC2750780	0.0305572	-5.58867		A_24_P170283	A_24_P170283	0.0460054	4.49982		A_23_P144394	CSN2	0.0452144	-4.54185
A_24_P299474	ODZ2	0.0421836	4.71346		A_23_P167051	EVC	0.0158643	7.84466		A_23_P393172	ENAM	0.0248886	6.21975
A_24_P144183	LOC391847	0.0133492	8.5682		A_23_P144453	MRFAP1	0.0240764	6.32777		A_23_P212937	GRSF1	0.00993705	9.9567
A_24_P110354	LOC644994	0.0391692	4.90309		A_32_P91186	AK074776	0.0425198	-4.69354		A_23_P347059	MOBKL1A	0.0036487	16.5097
A_32_P57172	A_32_P57172	0.0339204	5.2905		A_23_P428992	ENST00000382579	0.0269606	5.96641		A_23_P259438	DCK	0.0316516	5.48653
A_23_P122104	SH3PXD2B	0.0183976	7.27046		A_23_P133058	MRFAP1L1	0.0499953	4.30287		A_24_P924433	A_24_P924433	0.0103208	-9.76702
A_32_P25647	BX088949	0.00458648	-14.7151		A_32_P54180	THC2687398	0.0328533	-5.38022		A_23_P110204	CXCL5	0.0353262	5.17847
A_24_P922331	A_24_P922331	0.047347	-4.43089		A_23_P155828	TBC1D14	0.00398681	15.7901		A_24_P320163	PPBPL2	0.0231213	-6.46189
A_24_P465318	AA928090	0.0342137	5.26657		A_23_P396541	ENST00000310074	0.0359337	5.13207		A_24_P144742	THC2490345	0.0363692	5.09951
A_23_P383910	KIAA1191	0.0243336	6.29298		A_24_P166045	GRPEL1	0.00815258	11.0074		A_23_P92320	NUP54	0.0493065	4.3352
A_23_P251611	TBC1D9B	0.00519611	13.8186		A_32_P208328	A_32_P208328	0.0200316	6.95889		A_24_P490746	THC2642612	0.0189778	-7.15528
A_24_P260582	CR603450	0.0116272	-9.19285		A_23_P110276	MGC10981	0.0312698	-5.52157		A_24_P230416	A_24_P230416	0.0391743	4.90275
A_24_P235098	FOXQ1	0.0491175	4.34418		A_24_P354451	THC2637492	0.0164335	7.70426		A_24_P315674	LOC339966	0.0405714	4.8123
A_23_P214344	ENST00000380769	0.034974	-5.20592		A_23_P316381	ACOX3	0.0324055	5.41915		A_23_P110151	ARHGAP24	0.0387494	-4.9312
A_32_P74814	THC2730466	0.0317905	-5.47394		A_24_P110201	A_24_P110201	0.0477098	-4.41274		A_24_P810104	AF052141	0.0336852	-5.30992
A_32_P226941	THC2689491	0.0308274	5.56296		A_32_P62754	THC2720788	0.0195808	7.04097		A_23_P45025	MAPK10	0.0112337	-9.35526
A_24_P273043	LOC643450	0.0389401	4.91837		A_23_P359052	FAM44A	0.0105446	9.66117		A_32_P147505	CR616772	0.0450693	4.54968
A_23_P428465	C6orf50	0.0320613	-5.44963		A_24_P102240	AK090950	0.0320527	-5.45039		A_32_P232383	THC2788431	0.0305596	5.58844
A_24_P350303	C6orf201	0.0467999	-4.45865		A_23_P7325	BST1	0.0165099	-7.68595		A_32_P203300	THC2571088	0.0240438	6.33221
A_24_P544882	AK026687	0.01108	9.42103		A_23_P167212	QDPR	0.0196328	7.03138		A_23_P41498	ADH6	0.0416006	-4.74855
A_32_P157945	DSP	0.0489245	4.35341		A_23_P18604	LAP3	0.0340286	5.28164		A_23_P255444	DAPP1	0.0214127	6.72359
A_23_P145463	SLC35B3	0.0186541	-7.21888		A_23_P7201	MED28	0.0165487	7.6767		A_32_P159271	CD672072	0.027513	5.90368
A_24_P717824	A_24_P717824	0.0220334	-6.62505		A_24_P932632	CR617018	0.0410512	4.78229		A_24_P282083	AK097085	0.00385408	-16.0613
A_23_P410224	C6orf52	0.0293459	-5.70822		A_23_P375541	LCORL	0.0485586	4.37105		A_24_P932388	DB340110	0.0457653	-4.51246
A_24_P557274	BC038757	0.0170691	-7.55576		A_23_P390621	C4orf28	0.0128864	8.72378		A_24_P934374	AF116686	0.0330995	-5.35914
A_24_P943566	PHACTR1	0.0362419	5.10897		A_23_P158925	GPR125	0.0332325	5.34785		A_24_P630916	A_24_P630916	0.0180696	-7.338
A_23_P111273	TBC1D7	0.0379733	4.98437		A_23_P18447	PPARGC1A	0.0489908	4.35024		A_24_P921636	A_24_P921636	0.0486685	4.36573
A_23_P122662	GFOD1	0.0135326	8.50877		A_32_P119233	AI457687	0.0290146	5.74219		A_23_P411814	DC2	0.0270586	5.95514
A_23_P134058	C6orf114	0.0139952	8.36401		A_23_P419764	DKFZp761B107	0.0260162	-6.07817		A_23_P133068	ANK2	0.0371344	5.04367
A_24_P932083	AY358259	0.0129287	-8.70923		A_23_P18598	PI4K2B	0.0397082	4.86763		A_24_P307046	LOC651154	0.0371668	5.04135
A_32_P10856	THC2689623	0.0477593	-4.41028		A_23_P317800	ANAPC4	0.0032709	17.4421		A_23_P252913	BBS7	0.0142916	8.27496
A_24_P277657	GMPR	0.00739217	11.5663		A_24_P341222	LOC389203	0.0496925	4.317		A_32_P118372	INTU	0.0417931	-4.73689
A_23_P167812	RBM24	0.0286428	5.781		A_23_P7172	PGM2	0.0393163	4.89334		A_23_P155969	PLK4	0.0221522	6.60666
A_32_P141938	A_32_P141938	0.0441301	-4.60126		A_23_P33420	TLR10	0.0469557	-4.4507		A_23_P212825	NARG1	0.0254237	6.15141
A_23_P82169	SOX4	0.0150506	8.05893		A_24_P798431	A_24_P798431	0.0478555	-4.40551		A_23_P80966	SETD7	0.0406461	4.8076
A_23_P255616	NRSN1	0.0434417	-4.64009		A_23_P61508	CHRNA9	0.000490933	-45.1158		A_23_P110167	MGST2	0.022276	6.58764
A_23_P134162	DCDC2	0.0484368	4.37697		A_32_P7193	A_32_P7193	0.00255716	19.7373		A_24_P50208	U80747	0.0234044	-6.42128
A_23_P70448	HIST1H1A	0.0439132	-4.6134		A_23_P44257	COMMD8	0.0207327	6.83654		A_23_P41487	TBC1D9	0.0443287	4.59022
A_23_P133814	HIST1H3C	0.000768122	36.0607		A_23_P170280	ATP10D	0.0332141	5.3494		A_23_P406591	LOC441046	0.0164104	-7.7098
A_24_P260639	HIST1H1D	0.0399571	4.8515		A_24_P943411	A_24_P943411	0.0436625	-4.62754		A_24_P518369	LOC730857	0.0112095	9.36553
A_23_P7985	BTN1A1	0.0178986	-7.37393		A_23_P213093	OCIAD1	0.002787	18.9026		A_23_P21548	ARHGAP10	0.00836761	10.8633
A_24_P941847	A_24_P941847	0.0441164	-4.60202		A_23_P81180	USP46	0.0299637	5.64636		A_23_P328259	KIAA1727	0.0216353	6.68776
A_23_P122481	A_23_P122481	0.0128573	-8.73386		A_24_P902052	CR611723	0.0247777	6.23419		A_23_P110175	CTSO	0.0171568	-7.53593
A_32_P440095	LOC222699	0.0109002	-9.49969		A_32_P53338	CA312250	0.0386586	4.93734		A_24_P678034	A_24_P678034	0.0399092	-4.85459
A_24_P281128	ENST00000356293	0.011014	-9.44968		A_23_P7074	C4orf14	0.00031914	55.9636		A_32_P128952	A_32_P128952	0.0163256	-7.73031
A_32_P234459	HLA-H	0.0294028	-5.70244		A_23_P144311	POLR2B	0.0206652	6.84806		A_23_P33123	SPOCK3	0.0280922	-5.83988
A_24_P255874	A_24_P255874	0.000871852	-33.845		A_23_P353035	IGFBP7	0.000189473	72.638		A_23_P124476	CLCN3	0.0102807	9.78632
A_24_P930148	A_24_P930148	0.041172	-4.77481		A_23_P255111	THC2545097	0.00134694	27.22		A_23_P60506	C4orf27	0.0285967	5.78588
A_24_P110012	FLJ45422	0.0347724	-5.22181		A_32_P231463	THC2648509	0.0182165	7.30752		A_23_P253484	AADAT	0.036314	-5.10361
A_23_P156667	PPP1R10	0.0429358	4.66921		A_32_P167592	ENST00000339867	0.047076	-4.44458		A_23_P155765	HMGB2	0.0139167	8.38805
A_24_P936272	ENST00000383518	0.0064225	-12.4179		A_23_P92590	YTHDC1	0.00867674	10.6655		A_32_P98162	AA019203	0.0074055	11.5558
A_32_P208173	THC2655900	0.00624775	-12.592		A_24_P334378	UGT2A3	0.0257924	6.10554		A_32_P180078	BX409884	0.0208072	-6.82389
A_24_P7584	LY6G5C	0.0442772	-4.59307		A_23_P212937	GRSF1	0.00702941	11.8643		A_24_P75469	LOC391719	0.0115787	9.21239
A_23_P133916	C2	0.0252062	6.17893		A_24_P924433	A_24_P924433	0.0119794	-9.05425		A_24_P944833	A_24_P944833	0.0343958	-5.25186
A_32_P115555	AA991488	0.036468	5.09221		A_23_P110204	CXCL5	0.0345214	5.24178		A_23_P29922	TLR3	0.0155042	7.93742
A_24_P481844	HLA-DMB	0.0128761	-8.72735		A_23_P350070	RCHY1	0.0385968	4.94153		A_32_P185393	THC2747684	0.021111	6.77303
A_32_P705115	THC2662116	0.010219	9.81631		A_24_P620241	AA768015	0.0255414	-6.13666		A_32_P203408	THC2668196	0.0100824	-9.88359
A_23_P111171	B3GALT4	0.00640534	-12.4347		A_32_P166733	BU686948	0.0139084	-8.39062		A_23_P121773	FRG1	0.0284218	-5.80443
A_24_P389038	WDR46	0.00209308	21.8235		A_23_P84821	MRPL1	0.035401	5.1727		A_23_P93046	EXOC3	0.0424125	4.69987
A_23_P8123	THC2641906	0.0258739	-6.09553		A_23_P167276	PAQR3	0.0424096	4.70004		A_24_P277576	TRIP13	0.0415661	4.75065
A_23_P70588	GRM4	0.0126552	8.80465		A_23_P212800	FGF5	0.0100708	9.88936		A_23_P156807	SDHAP3	0.00540955	-13.541
A_32_P128349	THC2656602	0.0143476	-8.25845		A_23_P110412	FLJ12993	0.0201962	-6.9296		A_23_P124022	MED10	0.0304445	5.5995
A_32_P146113	C6orf81	0.00962204	10.1208		A_23_P373541	DSPP	0.0235946	-6.39441		A_23_P133279	LOC134145	0.00305331	18.0559
A_23_P30950	SLC26A8	0.0355453	-5.16161		A_23_P167324	PKD2	0.0340117	-5.28302		A_24_P932109	AA233255	0.00881092	10.5829
A_23_P42353	ETV7	0.038018	-4.98127		A_23_P18713	ABCG2	0.0467266	-4.4624		A_23_P257863	CCT5	0.022826	6.50503
A_23_P334870	C6orf128	0.013884	-8.39813		A_32_P153937	THC2549728	0.0215542	6.70076		A_24_P636390	AF009267	0.0412604	-4.76937
A_24_P926631	ENST00000327475	0.0118694	-9.09687		A_32_P203300	THC2571088	0.0107935	9.54729		A_24_P529039	AK024860	0.0155626	-7.92217
A_24_P655458	TREML4	0.0170942	-7.55008		A_23_P18692	ADH5	0.0303948	5.6043		A_23_P353106	FAM105B	0.0222744	6.58788
A_32_P226768	THC2668193	0.0447115	4.56914		A_23_P133146	H2AFZ	0.0456886	4.51652		A_24_P264413	LOC391741	0.0471323	4.44173
A_32_P172320	BE019257	0.00800379	11.1105		A_24_P350372	AF090942	0.000462408	-46.4876		A_23_P156209	ZNF622	0.00759076	11.4123
A_23_P59022	TRERF1	0.0309394	5.5524		A_23_P41424	SLC39A8	0.0368098	5.06715		A_24_P926734	A_24_P926734	0.0118797	-9.09288
A_23_P145089	HSP90AB1	0.0484476	4.37645		A_32_P210525	AA854957	0.02208	6.61782		A_24_P810074	A_24_P810074	0.0370595	5.04907
A_23_P256572	RHAG	0.0255539	6.1351		A_24_P932388	DB340110	0.0220544	-6.62179		A_24_P50390	A_24_P50390	0.0284441	5.80206
A_23_P93141	GSTA5	0.0260695	6.07171		A_24_P926684	THC2515527	0.00213211	-21.6222		A_24_P936849	A_24_P936849	0.0439802	-4.60964
A_24_P179203	AK056771	0.0138436	-8.41065		A_24_P630916	A_24_P630916	0.00411206	-15.5463		A_23_P7402	PDZD2	0.0310292	-5.54397
A_24_P66780	FAM83B	0.0209169	6.8054		A_24_P932233	KIAA1546	0.035599	-5.15749		A_23_P156017	GOLPH3	0.0123468	8.91603
A_32_P201579	BC020911	0.0174265	-7.47586		A_23_P350187	ENST00000265149	0.034175	5.26971		A_23_P167408	AF090909	0.00481867	-14.3537
A_24_P264833	AF233648	0.026682	-5.99876		A_23_P81087	INTS12	0.0255352	6.13744		A_23_P253536	NPR3	0.0419213	4.72916
A_23_P41999	SMAP1	0.0435067	-4.63639		A_23_P133075	MGC16169	0.00537216	13.5885		A_23_P70168	TARS	0.000583941	41.3643
A_24_P880143	THC2741996	0.0101113	-9.86924		A_23_P326204	MGC26963	0.0288519	5.75909		A_32_P134493	BE184906	0.0260111	-6.07879
A_24_P349648	LOC730736	0.0148288	-8.12034		A_32_P115087	THC2602429	0.0183432	7.28154		A_32_P225905	LOC729915	0.047856	-4.40548
A_23_P214803	SNAP91	0.0074263	-11.5394		A_23_P7212	CFI	0.0295935	-5.6832		A_23_P427299	DQ786249	0.0254532	-6.1477
A_23_P30995	CYB5R4	0.0213835	-6.72832		A_23_P58390	C4orf32	0.042497	4.69488		A_23_P92727	RAI14	0.020087	6.94899
A_24_P790361	A_24_P790361	0.0142973	8.27327		A_24_P940354	A_24_P940354	0.00236565	-20.5236		A_23_P167683	GDNF	0.0445212	4.57958
A_23_P110903	SRrp35	0.0338448	-5.29672		A_23_P133068	ANK2	0.0259917	6.08116		A_32_P1434	A_32_P1434	0.0341074	-5.27521
A_24_P50328	A_24_P50328	0.0350007	5.20382		A_32_P168660	AA687964	0.0483977	4.37887		A_24_P808579	A_24_P808579	0.0185652	-7.23663
A_23_P111228	COQ3	0.00117018	-29.2074		A_23_P144458	CAMK2D	0.0120848	9.01398		A_23_P213857	C7	0.00715872	-11.7555
A_32_P61308	CR603803	0.0370257	-5.05151		A_24_P307046	LOC651154	0.0126515	8.80597		A_32_P26461	THC2655485	0.046499	-4.47412
A_32_P210950	THC2632326	0.0486265	-4.36776		A_23_P121637	PRSS12	0.0199427	6.97485		A_24_P876522	AK022110	0.00316777	17.7251
A_23_P8297	SCML4	0.0162277	-7.75416		A_23_P391711	FABP2	0.0312238	5.52583		A_23_P110661	SKIV2L2	0.0195794	7.04123
A_23_P134147	ZBTB24	0.00998887	-9.93046		A_32_P11216	BC063381	0.0453687	-4.53357		A_24_P937265	AW975013	0.00391281	-15.9396
A_23_P348749	C6orf199	0.00641797	-12.4223		A_23_P252913	BBS7	0.021259	6.74864		A_24_P84873	LOC345645	0.0372287	5.03691
A_32_P88764	LOC221272	0.0455393	-4.52446		A_24_P127425	LOC647690	0.00621834	12.622		A_23_P18993	MIER3	0.0252328	-6.17554
A_32_P879150	THC2527842	0.0386322	-4.93913		A_23_P92362	NDUFC1	0.0471652	4.44006		A_24_P811954	A_24_P811954	0.035682	5.15116
A_24_P59211	A_24_P59211	0.0120433	9.02976		A_24_P50208	U80747	0.0281303	-5.83575		A_32_P18034	THC2708710	0.0241566	-6.31686
A_32_P82304	THC2657896	0.0268507	-5.97912		A_23_P305692	ELMOD2	0.0216021	6.69307		A_23_P361419	DEPDC1B	0.00213725	21.5961
A_23_P134191	TRMT11	0.0216647	-6.68308		A_24_P350589	RNF150	0.0483481	4.38129		A_24_P942703	FLJ11903	0.0372738	-5.03369
A_32_P70843	THC2720893	0.0192072	-7.11116		A_32_P213678	AK123439	0.0324023	-5.41943		A_23_P18871	THC2672399	0.0167925	-7.61935
A_24_P932405	A_24_P932405	0.00578468	-13.0909		A_23_P41304	GYPE	0.0183571	-7.27869		A_23_P254091	KIF2A	0.0133611	8.56431
A_23_P134109	EPB41L2	0.00933309	-10.2785		A_24_P712433	AK057233	0.0382113	-4.9679		A_23_P377996	RNF180	0.040437	4.8208
A_23_P259594	AKAP7	0.00221011	-21.236		A_23_P328259	KIAA1727	0.0497569	-4.31399		A_23_P122197	CCNB1	0.0156346	7.90346
A_23_P122724	VNN2	0.0149739	8.08		A_23_P58396	PDGFC	0.0311555	5.53218		A_24_P33575	LOC728488	0.0264921	-6.02111
A_23_P156890	TCF21	0.00569327	-13.1965		A_32_P225328	A_32_P225328	0.0178152	7.39165		A_24_P450372	L40520	0.0369663	-5.0558
A_23_P395001	SLC2A12	0.00363004	16.5523		A_24_P217489	GLRB	0.0357911	5.14286		A_24_P118560	FLJ40092	0.00514139	-13.8925
A_23_P214944	ALDH8A1	0.0170114	-7.56891		A_23_P133120	TMEM144	0.0377857	4.99746		A_32_P67577	THC2722939	0.024487	-6.27249
A_23_P254379	HBS1L	0.0319935	-5.45568		A_23_P18662	TKTL2	0.0418575	-4.733		A_24_P856722	THC2676596	0.0289863	-5.74512
A_23_P31073	MYB	0.0138355	8.41316		A_32_P168670	AA814210	0.0345178	-5.24208		A_32_P72477	THC2507829	0.0199977	-6.96497
A_32_P421527	BC038719	0.0420174	-4.72339		A_24_P800978	CR749708	0.0119861	-9.05167		A_24_P748738	THC2641179	0.00990924	-9.97088
A_23_P134125	MAP3K5	0.000275501	-60.2349		A_32_P166392	LOC389240	0.0151165	8.04093		A_32_P51518	LOC728555	0.0370186	-5.05202
A_23_P93543	PEX7	0.0151008	-8.04522		A_23_P72503	KLHL2	0.0263426	6.03887		A_32_P146898	THC2536674	0.023752	-6.37242
A_32_P139012	A_32_P139012	0.0241487	-6.31793		A_32_P91005	BM697215	0.0334714	-5.32773		A_24_P915446	DQ786286	0.028763	-5.76838
A_23_P70748	REPS1	0.0194044	-7.07386		A_24_P418590	LOC402191	0.00439978	-15.0261		A_24_P204695	BC111482	0.019571	-7.04279
A_32_P489	BC039503	0.0321873	-5.43841		A_23_P33123	SPOCK3	0.0175763	-7.44307		A_23_P110473	NAIP	0.0254735	-6.14515
A_23_P70634	NMBR	0.0499853	4.30333		A_23_P258108	LOC727835	0.0243052	6.2968		A_24_P925565	THC2633747	0.00881544	-10.5802
A_32_P198706	THC2709584	0.00797438	-11.1312		A_23_P213102	PALLD	0.0171112	7.54623		A_24_P879740	CR595522	0.0147709	8.1366
A_24_P247872	AK096129	0.0371828	-5.0402		A_23_P124476	CLCN3	0.0092042	10.3512		A_23_P156101	TNPO1	0.0488437	4.35729
A_23_P93431	AIG1	0.038787	-4.92867		A_24_P114671	AL117599	0.00105892	30.7061		A_23_P122077	GCNT4	0.0014654	-26.0942
A_24_P740692	AK027173	0.00429863	-15.2031		A_32_P86705	BC040577	0.0248337	6.22689		A_24_P923478	AF315601	0.0265202	-6.0178
A_24_P794892	A_24_P794892	0.0263279	-6.04063		A_24_P247640	ENST00000359531	0.0354797	-5.16664		A_24_P187407	LOC643744	0.0206283	6.85436
A_32_P35140	BC117438	0.00665319	-12.1986		A_23_P136012	FBXO8	0.0134719	8.52832		A_23_P84230	OTP	0.0227136	-6.52167
A_32_P200833	A_32_P200833	0.0284955	-5.79659		A_23_P155711	NEIL3	0.0489157	4.35384		A_32_P135664	AK129849	0.0032343	-17.541
A_32_P62371	THC2674900	0.00352039	-16.8095		A_23_P369485	ENST00000315302	0.0496254	4.32015		A_32_P231033	THC2697838	0.0139513	-8.37743
A_23_P31109	C6orf72	0.010915	-9.49313		A_23_P394276	RWDD4A	0.0044289	14.9763		A_24_P925490	AF086115	0.0331672	-5.35338
A_32_P190211	THC2656830	0.0353286	5.17829		A_23_P379111	MGC24125	0.0335298	-5.32285		A_24_P677608	AK024171	0.0491892	-4.34077
A_24_P831005	A_24_P831005	0.0444618	-4.58286		A_23_P125082	IRF2	0.00695544	11.9279		A_23_P351903	TMEM167	0.008828	10.5725
A_24_P931272	A_24_P931272	0.00719396	-11.7264		A_23_P92410	CASP3	0.0388653	4.92339		A_23_P122210	FLJ11292	0.0405319	-4.81479
A_23_P407840	FNDC1	0.0473383	-4.43133		A_23_P358470	CCDC111	0.015034	8.06349		A_32_P118896	A_32_P118896	0.0297105	-5.67148
A_23_P111395	SLC22A2	0.00438212	-15.0566		A_23_P41437	C4orf20	0.00335134	17.2305		A_24_P911378	A_24_P911378	0.0344576	-5.24689
A_23_P170901	PACRG	0.0450652	-4.5499		A_23_P121773	FRG1	0.0110143	-9.44954		A_24_P127042	A_24_P127042	0.0346122	5.23454
A_23_P214408	UNC93A	0.0150977	8.04605		A_32_P152255	AK094623	0.031846	-5.46893		A_23_P251647	RFESD	0.0157874	7.86419
A_24_P298846	C6orf120	0.0401269	-4.84058		A_24_P316046	ENST00000342584	0.0145806	-8.19071		A_23_P92710	RHOBTB3	0.00634932	12.4899
A_32_P185839	THC2665346	0.0450388	-4.55133		A_24_P277576	TRIP13	0.0391748	4.90271		A_23_P391485	AF119888	0.0314623	-5.50383
A_23_P113701	PDGFA	0.00849524	10.7803		A_32_P133464	AI885257	0.0160068	7.80881		A_23_P58796	RGMB	0.0228561	-6.5006
A_24_P945375	A_24_P945375	0.0379623	-4.98514		A_23_P156807	SDHAP3	0.00706014	-11.8382		A_24_P722248	A_24_P722248	0.0495628	-4.32309
A_23_P82394	USP42	0.0170174	7.56753		A_24_P371758	MRPL36	0.0155497	7.92552		A_24_P375340	LOC134505	0.00631662	12.5225
A_23_P42738	MGC12966	0.0319453	5.46		A_23_P122228	NDUFS6	0.0366715	5.07725		A_23_P360482	BC011940	0.0357525	-5.14579
A_23_P19936	KDELR2	0.0446599	4.57196		A_32_P89592	THC2657567	0.0138726	-8.40168		A_23_P69941	FLJ11235	0.0250596	-6.19768
A_23_P302207	DKFZp434J1015	0.0117763	9.13341		A_23_P257863	CCT5	0.026484	6.02208		A_23_P92954	HSD17B4	0.0149147	8.09639
A_32_P207726	THC2692269	0.0024474	-20.1767		A_23_P121885	ROPN1L	0.00603758	-12.8114		A_24_P37903	THC2603732	0.0200394	-6.9575
A_32_P13452	THC2603974	0.0091865	-10.3614		A_23_P92687	DAP	0.00910194	10.41		A_24_P849512	BI825704	0.0488069	-4.35906
A_23_P157136	SCIN	0.0322198	-5.43554		A_23_P425880	TRIO	0.0358974	5.13481		A_23_P422724	PPIC	0.0174746	-7.46526
A_23_P136116	FLJ16237	0.0411389	4.77686		A_23_P353106	FAM105B	0.0008219	34.8596		A_24_P731000	AU149534	0.0207447	-6.8345
A_24_P759861	LOC221814	0.0194922	-7.05745		A_24_P698698	A_24_P698698	0.020494	-6.8775		A_24_P332902	LOC402229	0.0248587	6.22363
A_23_P416821	MGC42090	0.0462038	-4.48944		A_24_P926734	A_24_P926734	0.0234761	-6.41112		A_32_P179771	AL516833	0.000538945	-43.0578
A_23_P71064	SP4	0.0158452	7.8495		A_24_P810074	A_24_P810074	0.0318803	5.46585		A_32_P170436	A_32_P170436	0.00663107	12.2191
A_32_P185530	A_32_P185530	0.0152242	-8.01177		A_24_P803809	A_24_P803809	0.0104434	9.70862		A_23_P7582	TCF7	0.0440228	-4.60725
A_24_P829209	LOC285944	0.0180229	-7.34776		A_32_P104300	BE703537	0.0196336	7.03122		A_32_P64263	BQ029628	0.0190436	-7.14255
A_23_P31306	HOXA13	0.0401264	4.84061		A_23_P167408	AF090909	0.00135803	-27.1084		A_32_P375543	BC034282	0.0380408	-4.97968
A_24_P368943	EVX1	0.0428124	-4.67639		A_24_P842363	THC2711663	0.0296551	-5.67702		A_23_P110643	CDKL3	0.0429083	-4.67081
A_24_P926058	Y10152	0.0255439	-6.13635		A_23_P122067	C1QTNF3	0.00263324	-19.4489		A_24_P940706	THC2628968	0.0320965	-5.44648
A_32_P174905	THC2632843	0.0478706	4.40476		A_32_P195346	THC2607363	0.0126381	-8.81074		A_24_P916845	THC2514800	0.0231888	-6.45214
A_23_P42684	FLJ20712	0.0460923	-4.49526		A_32_P190294	LOC643373	0.0060263	-12.8234		A_23_P41777	C5orf14	0.00851949	-10.7648
A_23_P136013	A_23_P136013	0.0317135	-5.48091		A_32_P134493	BE184906	0.0484443	-4.3766		A_32_P124117	THC2538556	0.00355479	-16.7276
A_23_P19886	NPSR1	0.0269707	-5.96524		A_32_P225905	LOC729915	0.0302226	-5.62099		A_24_P180423	PCBD2	0.01903	-7.14517
A_23_P358628	DPY19L1	0.0436193	4.62998		A_23_P427299	DQ786249	0.0446138	-4.5745		A_24_P915433	THC2718118	0.0108318	-9.53013
A_32_P194704	BI836739	0.0381931	4.96915		A_24_P251950	UGT3A2	0.0111627	-9.38545		A_23_P133629	CDC23	0.0358982	-5.13475
A_24_P924567	A_24_P924567	0.00319565	-17.6473		A_24_P698816	A_24_P698816	0.0310473	-5.54227		A_23_P7783	JMJD1B	0.013309	-8.58141
A_23_P145711	C7orf10	0.0102203	-9.81566		A_23_P167683	GDNF	0.045921	4.50425		A_24_P928662	AF113685	0.019829	-6.99544
A_32_P148636	A_32_P148636	0.0349591	-5.20709		A_32_P15017	RICTOR	0.0440653	-4.60488		A_24_P140569	LRRTM2	0.046966	-4.45017
A_24_P884376	THC2572360	0.0277416	-5.87826		A_32_P166135	DB301332	0.0108416	9.52578		A_24_P926450	THC2537217	0.00947976	-10.1976
A_23_P122863	GRB10	0.0232134	6.44861		A_32_P63848	OXCT1	0.0274008	5.91627		A_23_P30358	PSD2	0.0404856	4.81772
A_32_P56766	DKFZp564N2472	0.0174047	-7.48066		A_23_P207811	PAIP1	0.0224447	6.56198		A_32_P65350	AU148042	0.00114163	-29.571
A_23_P123265	SUMF2	0.0320464	-5.45095		A_24_P212875	A_24_P212875	0.0157672	-7.86934		A_23_P213326	ANKHD1	0.010408	-9.72537
A_24_P659122	LOC401357	0.041236	-4.77087		A_24_P876522	AK022110	0.00137383	26.9516		A_23_P346301	ZMAT2	0.00295759	-18.347
A_24_P705136	LOC642005	0.0383319	-4.95961		A_32_P41858	THC2512028	0.00150984	-25.7065		A_32_P932089	PCDHB19P	0.0134567	-8.53323
A_24_P820087	BC053669	0.0378613	4.99218		A_32_P140656	ENST00000381298	0.0488105	-4.35889		A_23_P359588	PCDHGB4	0.0130078	-8.68219
A_32_P185701	BC041959	0.0423766	-4.70199		A_32_P192354	A_32_P192354	0.0414721	-4.75638		A_23_P303101	PCDHGC4	0.00446103	-14.922
A_32_P133290	THC2520478	0.0445306	-4.57906		A_23_P502470	IL6ST	0.0315221	-5.49835		A_23_P343826	FCHSD1	0.0197425	-7.01121
A_24_P937796	A_24_P937796	0.00452108	-14.8219		A_24_P84873	LOC345645	0.0359869	5.12807		A_23_P213369	KIAA0141	0.00477431	-14.4207
A_24_P307103	LOC389517	0.0296295	-5.67958		A_24_P409402	LOC643220	0.00383846	-16.0942		A_23_P144622	GNPDA1	0.0185142	7.24689
A_23_P31348	THC2571921	0.0463025	-4.4843		A_24_P640341	AA767131	0.0247136	-6.24258		A_23_P170110	AF227517	0.0248641	-6.22293
A_24_P889980	BC047753	0.0237696	-6.36997		A_23_P7376	SGTB	0.0193661	-7.08107		A_23_P356494	SPINK5	0.0108785	-9.50933
A_32_P23748	BC037911	0.00927987	-10.3084		A_24_P702785	AL137318	0.00466026	-14.5973		A_24_P248122	FLJ36748	0.0207282	6.8373
A_23_P71014	WBSCR22	0.0363648	-5.09984		A_24_P340474	MAST4	0.00567219	13.2212		A_32_P169091	BC017350	0.00892077	-10.5167
A_24_P115183	CLDN4	0.0296416	5.67837		A_24_P118560	FLJ40092	0.0130161	-8.67935		A_23_P213966	TIGD6	0.0220153	-6.62786
A_23_P381017	WBSCR27	0.0463511	4.48178		A_32_P72477	THC2507829	0.0156152	-7.90847		A_24_P300302	LOC134466	0.0323384	-5.42505
A_23_P123015	WBSCR23	0.0476145	-4.41749		A_24_P748738	THC2641179	0.000259202	-62.1007		A_32_P120851	THC2563949	0.0349154	5.21052
A_24_P831884	THC2732952	0.0425373	4.69251		A_24_P204695	BC111482	0.0145057	-8.2123		A_23_P19036	TNIP1	0.0380782	-4.97709
A_23_P8797	PMS2L5	0.036013	-5.1261		A_24_P925565	THC2633747	0.0496555	-4.31874		A_23_P357104	ANXA6	0.0176222	7.43311
A_23_P315106	PMS2L2	0.0371521	-5.04241		A_24_P941977	A_24_P941977	0.040204	-4.83564		A_23_P213810	CCDC69	0.024263	6.30248
A_23_P320837	DKFZP434A0131	0.0320428	-5.45128		A_32_P153410	A_32_P153410	0.0284343	5.80311		A_23_P81507	FAT2	0.00703459	-11.8599
A_23_P250874	FKBP6	0.0184748	-7.25483		A_23_P122077	GCNT4	0.00030342	-57.3957		A_23_P167711	MFAP3	0.00667727	12.1764
A_24_P920081	A_24_P920081	0.018038	-7.3446		A_24_P488342	A_24_P488342	0.0333564	-5.33739		A_23_P18903	HAVCR2	0.0145936	-8.18699
A_23_P395033	DTX2	0.0369315	-5.05832		A_24_P187407	LOC643744	0.0458097	4.51012		A_24_P101181	LOC345471	0.000872081	33.8405
A_24_P6911	ENST00000162863	0.00921431	-10.3455		A_23_P213562	F2R	0.0451844	-4.54347		A_32_P26621	THC2653896	0.00323487	-17.5395
A_24_P247902	ENST00000380195	0.00537673	-13.5826		A_24_P921727	AW291607	0.025	-6.20534		A_24_P933859	THC2750780	0.0239196	-6.34923
A_23_P70983	ENST00000389477	0.0263531	-6.03762		A_32_P135664	AK129849	0.0224271	-6.56464		A_23_P7636	PTTG1	0.0346629	5.23049
A_24_P23636	PCLO	0.0257	-6.11694		A_24_P212355	A_24_P212355	0.00231227	-20.76		A_24_P144183	LOC391847	0.00651854	12.3252
A_24_P393548	BC027586	0.0362916	-5.10528		A_24_P926337	A_24_P926337	0.0328373	-5.3816		A_24_P110354	LOC644994	0.0451223	4.54682
A_23_P168651	CDK6	0.0276216	5.89156		A_32_P125177	THC2630830	0.0309121	5.55496		A_32_P25647	BX088949	0.00446421	-14.9166
A_24_P72479	ARPC1A	0.0402441	4.83307		A_23_P423457	SERINC5	0.00504466	-14.0261		A_24_P922331	A_24_P922331	0.0388342	-4.92549
A_23_P157416	ZNF394	0.00473222	-14.4851		A_23_P7543	ZFYVE16	0.0129781	-8.6923		A_32_P168375	THC2659236	0.0498149	-4.31128
A_24_P942560	LOC401393	0.0151387	8.03491		A_23_P133386	RASGRF2	0.0322313	-5.43452		A_24_P923432	AW138500	0.00739848	-11.5613
A_32_P185507	PMS2L1	0.0146899	-8.15953		A_24_P677608	AK024171	0.00230669	-20.7851		A_32_P169316	A_32_P169316	0.0238063	-6.36488
A_23_P31224	PILRA	0.00478729	-14.401		A_23_P122174	XRCC4	0.033111	5.35816		A_24_P366535	THC2520792	0.0228105	6.50733
A_23_P82299	C7orf47	0.0108782	-9.50946		A_23_P401606	EDIL3	0.012518	8.85371		A_23_P21072	RAB24	0.00125679	-28.1812
A_23_P250866	TSC22D4	0.00563744	13.2622		A_24_P911378	A_24_P911378	0.0318516	-5.46843		A_32_P84373	LOC653316	0.00699337	11.8951
A_24_P60845	ACHE	0.041844	-4.73381		A_23_P30338	CCNH	0.0262649	6.04817		A_24_P478362	NP511100	0.0125585	-8.83915
A_23_P349147	MUC3B	0.0103418	-9.75692		A_24_P669271	THC2690938	0.0486034	4.36889		A_32_P159787	AV705991	0.0385221	-4.94661
A_24_P943258	A_24_P943258	0.00919584	-10.356		A_23_P390876	LOC153364	0.00893515	-10.5081		A_23_P251611	TBC1D9B	0.0103415	-9.75707
A_32_P122468	THC2562062	0.000105242	-97.4699		A_24_P274615	ARRDC3	0.0121011	-9.00777		A_23_P213394	FLT4	0.0416409	4.7461
A_23_P93709	AK098134	0.0189594	-7.15884		A_32_P195461	CR624187	0.0393958	-4.8881		A_32_P32722	CR603845	0.0205817	-6.86237
A_32_P780	THC2654039	0.0342993	-5.25964		A_23_P422245	C5orf36	0.0109113	9.49477		A_23_P167521	TRIM41	0.0207724	-6.82979
A_32_P216809	BX108033	0.0486745	-4.36545		A_24_P468331	H01893	0.0426843	-4.68388		A_24_P260582	CR603450	0.000594051	-41.0105
A_32_P158083	LHFPL3	0.0321501	-5.44171		A_24_P509420	BQ026633	0.0188575	7.17873		A_23_P355776	LOC400723	0.0306089	-5.58373
A_32_P160216	THC2614136	0.000634108	-39.6928		A_23_P92710	RHOBTB3	0.0032534	17.4892		A_23_P19291	TUBB2A	0.0276663	5.8866
A_24_P931157	A_24_P931157	0.0388665	-4.92332		A_23_P144677	LNPEP	0.0139314	-8.38353		A_24_P314477	TUBB2B	0.0100427	9.90342
A_23_P134614	COG5	0.00995867	9.94573		A_24_P500752	FLJ35946	0.0457866	-4.51134		A_24_P187174	LOC648895	0.0398776	4.85664
A_23_P412526	BCAP29	0.0489955	4.35001		A_32_P26422	THC2678919	0.0409126	-4.79091		A_32_P23517	BU753102	0.0110205	-9.44685
A_24_P192338	CR608275	0.0454796	4.52764		A_24_P722248	A_24_P722248	0.027147	-5.94503		A_24_P940041	A_24_P940041	0.033011	-5.36669
A_32_P113007	THC2760643	0.0386485	-4.93802		A_23_P360482	BC011940	0.0263986	-6.03221		A_23_P347777	NO145	0.0335983	5.31714
A_32_P12372	THC2673554	0.0493208	-4.33452		A_24_P482104	THC2725128	0.0343078	-5.25896		A_23_P134058	C6orf114	0.0240512	6.3312
A_32_P173922	A_32_P173922	0.028688	-5.77625		A_23_P135948	THC2736113	0.030743	-5.57095		A_32_P10856	THC2689623	0.014611	-8.18201
A_24_P380679	FLJ39575	0.00739403	-11.5649		A_24_P862122	THC2550882	0.036903	-5.06038		A_23_P42435	DTNBP1	0.0317453	-5.47802
A_24_P614702	CB338058	0.0239631	6.34326		A_23_P58557	FLJ90650	0.0416821	-4.7436		A_23_P421664	CAP2	0.033327	5.33986
A_23_P377680	A_23_P377680	0.00979865	-10.0278		A_24_P857669	AB002438	0.00624876	12.591		A_32_P141938	A_32_P141938	0.0389942	-4.91475
A_23_P349504	FLJ35834	0.0471399	-4.44134		A_32_P118942	THC2520542	0.0476467	4.41588		A_23_P82169	SOX4	0.047144	4.44113
A_23_P250228	HYAL4	0.0364923	-5.09042		A_24_P332326	A_24_P332326	0.00723828	11.69		A_32_P96752	AW946823	0.016618	7.66028
A_32_P197053	BC035417	2.90692e-05	-185.47		A_23_P250571	DMXL1	0.0409774	-4.78688		A_32_P235185	THC2771124	0.0187864	-7.19269
A_23_P59418	NRF1	0.0366677	-5.07753		A_24_P849512	BI825704	0.035658	-5.15298		A_23_P134162	DCDC2	0.0240613	6.32982
A_24_P522976	THC2508177	0.0174647	-7.46744		A_23_P422724	PPIC	0.00904386	-10.4439		A_23_P122439	BTN2A2	0.0136239	8.47961
A_24_P455972	FLJ43663	0.0286276	-5.78261		A_24_P127098	LOC644659	0.0370442	5.05017		A_24_P941847	A_24_P941847	0.0179688	-7.35912
A_32_P147500	A_32_P147500	0.00146614	-26.0876		A_24_P731000	AU149534	0.0285089	-5.79517		A_23_P122481	A_23_P122481	0.0358255	-5.14025
A_24_P346517	LRGUK	0.0390477	-4.91117		A_24_P941866	LOC441108	0.0478481	-4.40587		A_24_P823381	CR619760	0.00799324	-11.1179
A_24_P934622	A_24_P934622	0.0335768	-5.31893		A_32_P170436	A_32_P170436	0.0444789	4.58191		A_24_P281128	ENST00000356293	0.0314017	-5.50939
A_24_P912949	BG998430	0.0290435	-5.7392		A_23_P7582	TCF7	0.00600247	-12.8491		A_32_P76811	RP3-377H14.5	0.00728375	11.6531
A_23_P71188	THC2648739	0.00603139	-12.818		A_24_P940706	THC2628968	0.00632884	-12.5103		A_32_P234459	HLA-H	0.00864792	10.6835
A_24_P926799	A_24_P926799	0.0146457	-8.17209		A_23_P250644	MGC13017	0.0454143	-4.53113		A_24_P930148	A_24_P930148	0.0270075	-5.961
A_32_P309662	TAS2R39	0.0418644	-4.73259		A_23_P433829	C5orf24	0.038867	-4.92328		A_32_P102604	BC048213	0.00715764	-11.7564
A_32_P146659	LOC401431	0.04357	-4.63279		A_24_P75994	A_24_P75994	0.00248757	-20.0125		A_23_P156667	PPP1R10	0.0469158	4.45273
A_23_P61960	ATP6V0E2	0.0280094	-5.84888		A_24_P180423	PCBD2	0.0484268	-4.37746		A_23_P70509	C6orf134	0.0450582	4.55028
A_32_P232682	THC2661861	0.0113011	-9.32685		A_32_P117804	LOC340073	0.0301764	-5.62549		A_23_P214603	FLOT1	0.0212871	6.74404
A_24_P98145	THC2653283	0.00808557	-11.0535		A_24_P289665	LOC389332	0.0461412	-4.49271		A_23_P156683	LTA	0.043565	-4.63307
A_23_P134225	LRRC61	0.0457024	4.5158		A_23_P7783	JMJD1B	0.0155304	-7.93055		A_23_P122532	C6orf47	0.0185923	-7.23121
A_23_P215534	PRR8	0.0208015	-6.82486		A_24_P926450	THC2537217	0.00128105	-27.9126		A_23_P19482	DDAH2	0.0489879	-4.35038
A_24_P945345	A_24_P945345	0.0313513	-5.51403		A_23_P123987	DNAJC18	0.0350232	5.20206		A_23_P214444	TAP2	0.0402581	-4.83219
A_32_P112970	THC2648753	0.00518687	-13.831		A_23_P213326	ANKHD1	0.0445071	-4.58036		A_24_P170136	ENST00000383097	0.0468241	4.45741
A_32_P13370	LOC286161	0.011183	-9.37677		A_23_P144639	TMCO6	0.025133	-6.18827		A_32_P705115	THC2662116	0.0492665	4.33709
A_32_P118532	CR625518	0.025149	6.18623		A_32_P42054	DND1	0.0355022	-5.16491		A_24_P389038	WDR46	0.0131722	8.62674
A_32_P705474	AK057771	0.00544344	-13.4985		A_23_P218942	PCDHAC2	0.0356315	-5.15501		A_23_P8119	ZBTB9	0.0324167	5.41817
A_23_P169017	DEFB103A	0.0065589	-12.2868		A_23_P81262	PCDHB4	0.0180454	7.34304		A_23_P19517	ITPR3	0.047755	-4.41049
A_24_P842172	LOC349196	0.0428928	4.67171		A_23_P359588	PCDHGB4	0.0325259	-5.4086		A_23_P8123	THC2641906	0.0137393	-8.4432
A_32_P223292	A_32_P223292	0.0027819	-18.92		A_23_P167389	CENTD3	0.0130454	-8.66941		A_23_P70588	GRM4	0.00980234	10.0259
A_23_P20927	TNKS	0.0303407	5.60952		A_23_P213369	KIAA0141	0.00264796	-19.3946		A_24_P123632	AF034174	0.0449408	-4.55664
A_32_P81674	LOC157627	0.0469725	4.44984		A_24_P269062	SPRY4	0.0413501	-4.76385		A_23_P111206	FKBP5	0.0205672	6.86486
A_24_P792679	THC2649506	0.0240879	-6.32619		A_23_P18806	YIPF5	0.0240043	6.3376		A_23_P8142	CLPS	0.0103987	-9.72978
A_32_P125808	A_32_P125808	0.0444311	-4.58455		A_24_P867702	A_24_P867702	0.0153771	-7.97092		A_23_P145388	MTCH1	0.0306121	5.58342
A_24_P935829	THC2717148	0.0205731	6.86385		A_23_P404091	GRPEL2	0.0381608	4.97138		A_23_P58983	TBC1D22B	0.0346029	5.23527
A_23_P59950	SLC39A14	0.0392088	4.90046		A_23_P305292	DKFZp586C0721	0.0299885	-5.64392		A_32_P134090	THC2719547	0.0107873	-9.55012
A_23_P216225	EGR3	0.0467397	4.46173		A_23_P213551	CSNK1A1	0.033844	5.29678		A_32_P147658	THC2672583	0.00525549	-13.7397
A_23_P94296	ADAM7	0.043661	-4.62762		A_23_P81590	PDE6A	0.0204485	-6.88538		A_32_P63236	A_32_P63236	0.0164653	-7.69661
A_23_P71492	NEFL	0.00790111	11.1833		A_23_P213966	TIGD6	0.0420992	-4.71849		A_24_P67100	LOC646949	0.0370189	5.052
A_23_P31739	STMN4	0.0028701	-18.6258		A_23_P421401	PDGFRB	0.0144507	-8.22827		A_24_P118326	LOC442211	0.0395003	4.88122
A_23_P215900	SCARA3	3.28116e-05	174.572		A_23_P357104	ANXA6	0.0355814	5.15884		A_24_P204144	A_24_P204144	0.0232884	6.43784
A_23_P168847	FBXO16	0.0318801	5.46586		A_32_P812442	SLC36A3	0.0351677	-5.19078		A_23_P70409	POLR1C	0.0444934	4.58112
A_23_P60047	TACC1	0.00249258	19.9923		A_23_P7642	SPARC	0.00680147	-12.0635		A_32_P151269	THC2685688	0.00449227	-14.8696
A_32_P34552	POLB	0.0282091	5.82724		A_23_P144877	ATOX1	0.00696329	11.9211		A_23_P379026	GTPBP2	0.0156387	7.9024
A_23_P60069	VDAC3	0.0113282	9.31547		A_23_P336479	G3BP1	0.0192294	7.10694		A_23_P167856	TMEM63B	0.0384737	4.94991
A_32_P187704	THC2663494	0.01996	-6.97175		A_24_P191971	LOC56757	0.0342152	5.26645		A_23_P214244	ENPP5	0.00161021	24.8905
A_23_P258310	PXDNL	0.0109109	-9.49496		A_32_P137826	THC2728035	0.0426542	-4.68565		A_24_P183544	ENST00000371253	0.0295911	5.68344
A_24_P669023	BM968605	0.0420153	-4.72351		A_24_P465879	AK026466	0.029401	-5.70262		A_23_P30666	TNFRSF21	0.0398806	4.85644
A_32_P65045	AF074982	0.019693	-7.02029		A_23_P156117	CYFIP2	0.0458727	-4.5068		A_23_P7866	GPR115	0.0275737	5.89689
A_23_P94174	MRPL15	0.0181709	7.31694		A_24_P101181	LOC345471	0.0145779	8.1915		A_32_P30600	THC2699065	0.00618741	12.6539
A_23_P157513	MOS	0.0209447	-6.80074		A_23_P19164	TTC1	0.032233	5.43437		A_24_P383834	A_24_P383834	0.00147057	26.0482
A_32_P116285	THC2689548	0.0463734	-4.48062		A_23_P30554	KCNIP1	0.0355309	5.16271		A_23_P377350	ENST00000370892	0.0492836	-4.33628
A_23_P252566	C8orf71	0.0193124	-7.0912		A_23_P328545	GABRP	0.0047434	-14.4679		A_24_P66780	FAM83B	0.0417082	4.74202
A_23_P123488	PRDM14	0.0322821	5.43002		A_32_P171488	BG950086	0.0136644	8.46676		A_32_P154445	CR590573	0.0490661	-4.34663
A_24_P930162	A_24_P930162	0.0256336	-6.12518		A_23_P110686	STC2	0.0212225	-6.75464		A_23_P398172	KIAA1411	0.0403035	-4.82929
A_24_P925310	THC2736226	0.0204678	-6.88203		A_32_P25647	BX088949	0.00365389	-16.4979		A_23_P41999	SMAP1	0.0145853	-8.18937
A_32_P173023	A_32_P173023	0.0230827	-6.46748		A_32_P210232	THC2718172	0.0318015	5.47295		A_24_P935199	A_24_P935199	0.00742902	-11.5373
A_32_P22989	A_32_P22989	0.0222745	-6.58786		A_23_P110557	UNC5A	0.0396	-4.87469		A_24_P880143	THC2741996	0.0347901	-5.22041
A_23_P216153	MMP16	0.0262145	-6.05421		A_23_P317691	UIMC1	0.0236107	-6.39215		A_24_P34052	BC031876	0.0294396	-5.69872
A_23_P111947	CDH17	0.00466438	-14.5908		A_24_P366535	THC2520792	0.0274088	5.91536		A_32_P21474	IRAK1BP1	0.0292992	-5.71298
A_23_P215980	KIAA1429	0.00882975	10.5715		A_23_P21072	RAB24	0.00795184	-11.1472		A_23_P255076	RWDD2	0.0159291	-7.82828
A_23_P43079	INTS8	0.0213721	6.73018		A_23_P124927	RGS14	0.00334181	-17.2551		A_23_P422026	ME1	0.0207543	6.83286
A_23_P327907	C8orf37	0.0395639	-4.87705		A_23_P144896	PDLIM7	0.0455533	4.52371		A_23_P30995	CYB5R4	0.0487814	-4.36029
A_24_P180680	LAPTM4B	0.0230854	6.46709		A_23_P58747	N4BP3	0.0333226	-5.34024		A_23_P134041	ENST00000330469	0.0303819	-5.60554
A_32_P144634	A_32_P144634	0.0195273	-7.05091		A_23_P213615	ADAMTS2	0.00474195	14.4701		A_24_P932168	A_24_P932168	0.0176511	-7.42685
A_23_P215897	RNF19	0.0353592	-5.17593		A_23_P251611	TBC1D9B	0.0193733	-7.07971		A_24_P937119	ZNF292	0.037668	-5.00573
A_24_P550893	A_24_P550893	0.00305922	-18.0383		A_23_P30217	SCGB3A1	0.0387215	-4.93308		A_24_P910372	THC2675121	0.00336538	-17.1943
A_24_P35228	GRHL2	0.0372163	5.0378		A_23_P30315	TRIM7	0.0468271	-4.45726		A_23_P418431	ENST00000369572	0.028916	-5.75241
A_32_P111072	THC2781239	0.0363253	-5.10277		A_32_P102718	AA315353	0.022677	6.52712		A_23_P58912	SLC35A1	0.0371726	-5.04093
A_23_P168909	ZFPM2	0.0154045	-7.96368		A_32_P50984	THC2647658	0.00118397	-29.0365		A_23_P19243	PRO2266	0.00163487	-24.7016
A_32_P113190	THC2630755	0.0393256	4.89273		A_24_P192197	WRNIP1	0.0473998	4.42824		A_23_P110903	SRrp35	0.00525815	-13.7362
A_24_P98263	EBAG9	0.0464319	4.47759		A_23_P214344	ENST00000380769	0.0112098	-9.36538		A_24_P712882	THC2688000	0.0485114	-4.37334
A_24_P850336	A_24_P850336	0.0469962	4.44864		A_23_P19291	TUBB2A	0.0455259	4.52517		A_23_P42036	LYRM2	0.0480415	-4.39632
A_32_P168431	LOC441377	0.0334499	5.32954		A_24_P314477	TUBB2B	0.0190022	7.15054		A_23_P416666	CX62	0.0471258	-4.44206
A_23_P71530	TNFRSF11B	0.0316316	5.48835		A_32_P226941	THC2689491	0.00633888	12.5003		A_24_P152792	A_24_P152792	0.0195336	7.04974
A_24_P153763	BC015129	0.0218299	-6.65689		A_23_P317760	C6orf146	0.0312462	-5.52375		A_24_P914362	BC001879	0.0438411	-4.61745
A_32_P10486	THC2708368	0.0448131	-4.56359		A_23_P134078	CDYL	0.00582161	13.049		A_23_P122615	C6orf111	0.00680786	-12.0578
A_23_P169993	ADCY8	0.0144367	8.23236		A_24_P144314	A_24_P144314	0.0207651	6.83104		A_32_P34064	A_32_P34064	0.0160453	-7.79919
A_32_P203232	THC2698534	0.0113385	-9.31116		A_23_P325411	ENST00000379938	0.040407	4.82271		A_23_P145397	CCNC	0.0354262	-5.17075
A_24_P341626	A_24_P341626	0.0377124	-5.00261		A_24_P544882	AK026687	0.00525447	13.741		A_24_P705701	A_24_P705701	0.0337771	-5.3023
A_24_P589028	AK026750	0.00877674	-10.6038		A_32_P89755	SSR1	0.0173472	7.49336		A_23_P250136	GRIK2	0.0140492	-8.34758
A_23_P112774	PTP4A3	0.0450954	-4.54827		A_23_P361509	ENST00000296742	0.0367043	-5.07485		A_24_P769529	LIN28B	0.00808241	-11.0557
A_32_P161661	ENST00000377711	0.0365109	-5.08904		A_23_P156842	EEF1E1	0.0371463	5.04282		A_23_P502783	BVES	0.00162505	-24.7764
A_23_P125056	BAI1	0.0247215	-6.24155		A_24_P397489	GCNT2	0.039494	4.88164		A_23_P133755	PREP	0.0116067	-9.20108
A_23_P60101	ZNF696	0.0105808	-9.64436		A_23_P410224	C6orf52	0.0058334	13.0356		A_23_P350451	PRDM1	0.023361	-6.42746
A_24_P843068	LOC286126	0.0259676	6.08409		A_23_P347777	NO145	0.00454059	14.7898		A_32_P146382	BG181407	0.0245406	-6.26538
A_24_P409166	THC2509083	0.0462927	-4.48481		A_23_P82068	NOL7	0.0208904	6.80986		A_23_P82181	QRSL1	0.0234884	-6.40938
A_24_P137997	ZNF34	0.0221447	6.60781		A_32_P10856	THC2689623	0.00167052	-24.436		A_23_P134167	PDSS2	0.00637074	-12.4687
A_32_P204959	THC2656116	0.0169581	-7.5811		A_24_P294842	ATXN1	0.00527438	13.7149		A_24_P927583	A_24_P927583	0.0182879	-7.29284
A_32_P34167	A_32_P34167	0.00302008	-18.1554		A_32_P62211	BX538057	0.00967976	10.0901		A_24_P458095	A_24_P458095	0.0343097	-5.2588
A_23_P157766	C9orf68	0.0313267	-5.5163		A_23_P421664	CAP2	0.0177349	7.40881		A_23_P338372	NR2E1	0.0432655	-4.65018
A_32_P23626	THC2748306	0.00314604	-17.7865		A_32_P226525	BE004814	0.0483058	4.38336		A_23_P254756	CD164	0.00480072	-14.3807
A_23_P94412	PDCD1LG2	0.0395218	4.87982		A_23_P408996	MBOAT1	0.0246172	6.25526		A_23_P134147	ZBTB24	0.0318991	-5.46415
A_23_P20544	TPD52L3	0.0360065	-5.12659		A_23_P385034	E2F3	0.0452398	4.54049		A_23_P348749	C6orf199	0.0403903	-4.82377
A_23_P9144	UHRF2	0.0452311	-4.54095		A_32_P30730	A_32_P30730	0.0170949	-7.54993		A_32_P879150	THC2527842	0.0450176	-4.55248
A_23_P252132	PTPRD	0.0441613	4.59952		A_23_P82169	SOX4	0.0353207	5.1789		A_23_P399206	BC098154	0.0413595	-4.76327
A_24_P639665	AK094342	0.0280378	-5.84579		A_23_P133814	HIST1H3C	0.00800328	11.1108		A_23_P133656	LAMA4	0.0292422	-5.7188
A_32_P57184	THC2658816	0.0296852	-5.67401		A_23_P122439	BTN2A2	0.0279049	5.8603		A_24_P59211	A_24_P59211	0.0498091	4.31155
A_23_P329798	CER1	0.0386273	-4.93946		A_23_P30784	ABT1	0.0374435	5.0216		A_23_P122304	HDAC2	0.0183491	-7.28033
A_32_P63461	THC2683270	0.0253708	-6.15807		A_24_P941847	A_24_P941847	0.00955692	-10.1557		A_23_P214144	COL10A1	0.0270977	-5.95066
A_32_P154941	BC037528	0.00496513	-14.1388		A_24_P332739	GUSBL1	0.00490308	-14.2287		A_24_P179277	TSPYL1	0.0482199	-4.38756
A_23_P43613	NDUFB6	0.00856938	10.733		A_23_P156620	ZNF184	0.0269749	5.96476		A_32_P213389	BE739632	0.0322674	-5.43132
A_23_P60479	DNAJA1	0.0239676	6.34264		A_32_P74752	AK130456	0.0493277	4.33419		A_23_P19219	ASF1A	0.0233138	-6.4342
A_23_P71880	SPINK4	0.0139837	8.36751		A_23_P214533	ZNF323	0.0155432	7.92721		A_24_P129232	SERINC1	0.028517	-5.79431
A_23_P60472	UBAP2	0.0438637	4.61618		A_32_P175683	ENST00000383548	0.0427321	-4.68108		A_23_P42548	TRDN	0.025369	6.1583
A_24_P375962	A_24_P375962	0.0240313	6.33392		A_23_P81898	UBD	0.0329356	-5.37314		A_23_P168351	HEY2	0.00921125	-10.3472
A_23_P255876	DNAI1	0.035681	-5.15123		A_32_P76811	RP3-377H14.5	0.00537327	13.587		A_23_P134191	TRMT11	0.00909072	-10.4166
A_23_P83045	VCP	0.042974	4.667		A_24_P16124	IFITM4P	0.0485794	-4.37005		A_32_P70843	THC2720893	0.0214899	-6.71111
A_23_P216549	RUSC2	0.0337604	-5.30369		A_24_P110012	FLJ45422	0.0485704	-4.37048		A_23_P70719	LAMA2	0.0092416	-10.33
A_32_P131100	THC2689241	0.0175813	-7.44198		A_24_P89413	TRIM39	0.0221192	6.61174		A_23_P134109	EPB41L2	0.0440674	-4.60475
A_24_P923190	AK094415	0.00128062	-27.9172		A_23_P30848	HLA-E	0.00876199	-10.6128		A_32_P85433	BQ130701	0.013797	-8.42515
A_24_P714707	A_24_P714707	0.00727214	11.6625		A_23_P404965	LOC285831	0.0206998	6.84213		A_24_P33552	LOC442260	0.0250983	6.19271
A_23_P219144	CLTA	0.0472656	4.43499		A_23_P70509	C6orf134	0.00550619	13.4207		A_23_P156890	TCF21	0.00525812	-13.7362
A_24_P923822	AF086013	0.00106081	-30.6786		A_23_P19455	MDC1	0.0386293	4.93933		A_23_P168276	TBPL1	0.00695664	-11.9268
A_24_P594721	BC062753	0.00290889	18.5007		A_23_P214603	FLOT1	0.00459335	14.704		A_23_P254379	HBS1L	0.0316062	-5.49066
A_23_P310552	FLJ35740	0.00345645	-16.9651		A_23_P251259	GTF2H4	0.0451317	4.54631		A_23_P31073	MYB	0.0154251	7.95821
A_32_P17577	AK058117	0.0320833	-5.44766		A_23_P81930	C6orf25	0.00653581	-12.3087		A_23_P134125	MAP3K5	0.0181584	-7.31954
A_23_P20532	RP11-138L21.1	0.0404695	-4.81875		A_23_P111132	HSPA1A	0.0423755	4.70206		A_23_P93543	PEX7	0.00452739	-14.8114
A_23_P31938	ZNF658B	0.028517	-5.79431		A_23_P42282	C4B	0.0188148	7.1871		A_24_P392970	SLC35D3	0.0309261	-5.55365
A_23_P400603	RP11-262H14.4	0.0425176	-4.69367		A_24_P169013	HLA-DRB6	0.012198	-8.97128		A_23_P332260	PBOV1	0.0294742	-5.69522
A_32_P86905	BF969441	0.0253444	-6.16141		A_23_P19510	HLA-DQB2	0.0353968	-5.17302		A_23_P19691	HEBP2	0.0418777	-4.73178
A_24_P230981	LOC643648	0.0127799	-8.76078		A_23_P93383	RGL2	0.0258899	6.09358		A_24_P247872	AK096129	0.0147045	-8.15537
A_32_P170481	ENST00000377548	0.0331791	-5.35237		A_23_P122579	DAXX	0.0193281	7.08823		A_24_P740692	AK027173	0.037012	-5.0525
A_23_P369447	KGFLP1	0.0333875	-5.33477		A_23_P19517	ITPR3	0.0171613	-7.53492		A_24_P794892	A_24_P794892	0.000368806	-52.0572
A_24_P890536	LOC728649	0.00131121	-27.589		A_23_P59192	SNRPC	0.0488351	4.3577		A_24_P772450	CR608563	0.0257909	-6.10573
A_32_P194891	THC2666687	0.0442129	-4.59664		A_23_P70598	TCP11	0.0482149	4.3878		A_23_P337790	SHPRH	0.0301404	-5.62901
A_24_P483145	LOC286272	0.0313072	-5.51811		A_23_P122600	RP3-510O8.5	0.0493092	-4.33507		A_32_P62371	THC2674900	0.00256925	-19.6906
A_32_P157702	THC2481891	0.0357971	-5.14241		A_23_P8142	CLPS	0.0471446	-4.4411		A_24_P248098	BC034817	0.0296495	-5.67758
A_24_P734268	C9orf57	0.0194213	-7.07069		A_32_P494620	LHFPL5	0.0205961	-6.85988		A_32_P191373	THC2655505	0.0291345	-5.72983
A_23_P83098	ALDH1A1	0.0168555	7.60475		A_32_P526255	PNPLA1	0.0416739	-4.7441		A_24_P672143	THC2503300	0.0314056	5.50903
A_23_P71699	RORB	0.0199339	6.97645		A_24_P15702	LOC389386	0.0466058	4.46861		A_32_P152437	BC033829	0.0356792	-5.15137
A_23_P326913	PRUNE2	0.0112651	-9.34198		A_24_P300379	PI16	0.0335675	-5.31971		A_32_P206989	AK023412	0.0470761	-4.44457
A_32_P82580	A_32_P82580	0.0242997	-6.29753		A_23_P145388	MTCH1	0.0202065	6.92778		A_24_P303454	TIAM2	0.0431466	4.65702
A_32_P91051	BF959143	0.0410847	-4.78021		A_24_P273865	TRFP	0.0465593	4.47101		A_32_P24450	THC2690323	0.0335972	-5.31723
A_24_P375358	AF174394	0.0214458	-6.71823		A_24_P160920	A_24_P160920	0.0089594	10.4937		A_23_P316974	SYNJ2	0.0291549	5.72774
A_24_P911872	AK094726	0.0201	-6.94668		A_24_P118326	LOC442211	0.0477727	4.40961		A_32_P214471	BX116720	0.0218906	-6.64735
A_24_P524462	A_24_P524462	0.00995132	-9.94946		A_23_P30745	MEA1	0.00404629	15.6729		A_24_P931272	A_24_P931272	0.00827135	-10.9271
A_24_P484322	AA534817	0.0331784	5.35243		A_23_P156568	KLHDC3	0.0488982	4.35467		A_24_P574071	BX089650	0.0492867	-4.33614
A_23_P341700	ZNF484	0.0287971	-5.76481		A_23_P122393	EGFL9	0.0265653	-6.01248		A_23_P122782	TCP1	0.0405231	4.81535
A_24_P931306	THC2487053	0.00647738	-12.3647		A_32_P96692	THC2532504	0.0117844	9.13021		A_23_P111395	SLC22A2	0.0392874	-4.89525
A_32_P31101	ZNF169	0.00570399	-13.184		A_24_P316532	ENST00000323108	0.000129319	-87.9278		A_23_P329452	ENST00000366906	0.0327725	-5.38718
A_32_P153781	AK123066	0.0158366	-7.85167		A_24_P69267	RUNX2	0.024616	6.25542		A_32_P110225	THC2706255	0.00629353	-12.5457
A_32_P43678	THC2686826	0.0349013	-5.21163		A_23_P252874	GPR116	0.0153077	-7.98938		A_24_P269140	TCP10L2	0.0171856	7.52944
A_23_P20622	CDC14B	0.0290024	-5.74346		A_24_P183544	ENST00000371253	0.00107398	-30.4897		A_23_P214408	UNC93A	0.034442	5.24815
A_23_P135063	A_23_P135063	0.00421529	-15.3536		A_24_P931533	DEFB114	0.006339	-12.5002		A_24_P75157	TCP10	0.00411836	15.5344
A_32_P81669	THC2752562	0.00198547	-22.4089		A_23_P42080	TMEM14A	0.0479859	4.39906		A_23_P70814	ENST00000340619	0.00464499	-14.6215
A_23_P32006	OR13D1	0.042315	-4.70564		A_23_P303718	DST	0.0136718	8.46443		A_32_P131624	AU157551	0.0297518	-5.66736
A_23_P254025	ZFP37	0.0334735	-5.32756		A_32_P201579	BC020911	0.0300365	5.63919		A_24_P453793	THC2562932	0.0162991	-7.73674
A_32_P199083	BX098639	0.00178533	23.6351		A_24_P715518	AK023072	0.0288628	5.75795		A_32_P72351	AK026140	0.018681	-7.21354
A_32_P76356	THC2650292	0.0488171	-4.35857		A_23_P356554	BAG2	0.0389881	4.91516		A_23_P42836	C7orf20	0.0114239	9.2757
A_24_P794366	AK022102	0.0296647	-5.67606		A_24_P944973	EGFL11	0.0397502	-4.8649		A_23_P111698	MAFK	0.0469016	-4.45345
A_23_P123848	DAB2IP	0.0468034	-4.45847		A_24_P264833	AF233648	0.0251049	-6.19187		A_23_P123086	KIAA1908	0.0397952	4.86197
A_24_P923195	AW015664	0.0120812	-9.01534		A_32_P90730	BX110500	0.0246955	-6.24496		A_23_P310421	CHST12	0.0382958	-4.96208
A_24_P230972	BC030772	0.0133588	-8.56508		A_24_P349648	LOC730736	0.0373741	-5.02653		A_23_P215421	WIPI2	0.0276156	5.89224
A_23_P354591	FAM125B	0.0240699	-6.32864		A_24_P626931	C6orf157	0.0453079	4.53683		A_23_P93792	PMS2	0.048522	-4.37283
A_24_P419017	AK098478	0.0264071	-6.03119		A_23_P255076	RWDD2	0.0185089	7.24794		A_23_P82394	USP42	0.0444053	4.58598
A_24_P634126	THC2690308	0.0408393	-4.79548		A_23_P428819	C6orf166	0.038305	4.96146		A_23_P111593	PSCD3	0.0437047	4.62515
A_24_P920483	A_24_P920483	0.00994349	-9.95343		A_23_P19243	PRO2266	0.00695735	-11.9262		A_23_P6589	PMS2CL	0.0160331	-7.80223
A_24_P205130	FNBP1	0.00189341	22.9488		A_23_P214208	CNR1	0.000349203	53.4992		A_24_P392351	THC2541331	0.0245424	6.26515
A_24_P923510	A_24_P923510	0.0222811	-6.58687		A_32_P456318	AK090803	0.0124846	-8.86578		A_32_P109933	THC2667213	0.0325083	-5.41015
A_24_P481301	A_24_P481301	0.0478905	-4.40378		A_23_P110903	SRrp35	8.05616e-05	-111.406		A_23_P134366	ETV1	0.0048179	14.3548
A_23_P123578	ENST00000320547	0.0152336	-8.00925		A_23_P93105	GABRR2	0.00604123	-12.8074		A_23_P136116	FLJ16237	0.0141054	8.33058
A_23_P32135	C9orf9	0.00788575	-11.1943		A_24_P712882	THC2688000	0.0134679	-8.52961		A_23_P215566	AHR	0.00331645	-17.3213
A_23_P216756	FCN2	0.0392727	-4.89622		A_23_P133691	RRAGD	0.0384329	4.9527		A_32_P171923	THC2512199	0.0406985	4.8043
A_32_P30187	A_32_P30187	0.0249728	6.20886		A_23_P70297	ANKRD6	0.00783268	-11.2326		A_24_P84408	A_24_P84408	0.00113845	29.6123
A_23_P60376	EDF1	0.0416779	-4.74386		A_24_P463891	AK095046	0.0427694	4.6789		A_24_P256847	AF305822	0.0412829	-4.76798
A_24_P338151	A_24_P338151	0.00381569	16.1424		A_32_P113736	THC2693923	0.0350764	5.1979		A_23_P82461	THC2489404	0.0299111	-5.65154
A_23_P170088	FLJ20433	0.0348358	-5.21679		A_32_P67610	CR605444	0.00809726	-11.0454		A_23_P71064	SP4	0.0312209	5.5261
A_24_P93736	FLJ40292	0.0017541	-23.8452		A_32_P34064	A_32_P34064	0.026565	-6.01251		A_32_P185530	A_32_P185530	0.0483393	-4.38172
A_23_P159622	CACNA1B	0.0327504	-5.38909		A_24_P769529	LIN28B	0.00114679	29.5043		A_24_P572473	AW173501	0.042181	-4.71361
A_24_P813147	TUBB8	0.0259835	6.08214		A_23_P502783	BVES	0.0156524	-7.89885		A_24_P573978	THC2578949	0.0129383	8.70591
A_32_P120183	A_32_P120183	0.0309526	-5.55116		A_23_P133755	PREP	0.0195765	-7.04177		A_32_P184532	BX116657	0.0198905	-6.9843
A_23_P12874	GTPBP4	0.0397518	-4.8648		A_24_P551530	A_24_P551530	0.0304929	-5.59485		A_23_P93772	HOXA5	0.0393216	4.89299
A_23_P47073	WDR37	0.034047	5.28014		A_23_P145541	KIAA0274	0.0167829	7.6216		A_32_P10432	THC2679040	0.00532224	-13.6525
A_32_P60606	DKFZp667F0711	0.0483878	4.37935		A_24_P756657	LOC619208	0.0197858	7.00331		A_24_P935310	LOC222159	0.0277627	-5.87594
A_24_P417460	SFMBT2	0.00551259	13.4128		A_23_P122304	HDAC2	0.0398687	4.85721		A_24_P926058	Y10152	0.0370338	-5.05092
A_32_P79152	THC2539923	0.00777225	11.2767		A_32_P65691	THC2686343	0.0340101	5.28315		A_32_P174905	THC2632843	0.0379734	4.98436
A_24_P186401	ENST00000378289	0.0346818	-5.22899		A_23_P214144	COL10A1	0.0104205	-9.71945		A_24_P679796	A_24_P679796	0.0293841	5.70434
A_32_P187518	A_32_P187518	0.044612	4.57459		A_32_P109522	C6orf113	0.0249365	6.21355		A_24_P145009	LOC441208	0.0362795	-5.10618
A_23_P86411	MYO3A	0.048607	4.36871		A_23_P156443	KPNA5	0.0194247	7.07005		A_23_P334709	FKBP9	0.0191067	-7.13039
A_24_P541831	LOC645528	0.0409946	-4.7858		A_23_P336040	GOPC	0.0287753	5.76709		A_23_P42684	FLJ20712	0.000264763	-61.4448
A_32_P116176	THC2691289	0.0137534	-8.43877		A_23_P19219	ASF1A	0.00866308	10.674		A_24_P17011	U85992	0.0137178	8.44994
A_23_P63600	ARMC4	0.00564164	-13.2573		A_23_P156425	MAN1A1	0.0200053	6.96361		A_23_P136013	A_23_P136013	0.0394423	-4.88503
A_24_P461676	A_24_P461676	0.0225022	6.5533		A_23_P145529	PKIB	0.00758273	11.4184		A_23_P358628	DPY19L1	0.0157294	7.87903
A_23_P372516	LOC390414	0.0280593	-5.84345		A_23_P122796	HDDC2	0.0048774	14.2663		A_23_P305205	KIAA0895	0.0169724	7.57784
A_23_P201979	CREM	0.03084	-5.56177		A_24_P932405	A_24_P932405	0.0458594	-4.5075		A_23_P356684	ANLN	0.0217191	6.67442
A_23_P393144	CX40.1	0.0369871	-5.05429		A_24_P126902	A_24_P126902	0.0265246	-6.01728		A_24_P583225	LOC349114	0.0440804	-4.60403
A_32_P11230	LOC399744	0.00938098	-10.2519		A_24_P306994	A_24_P306994	0.0179418	-7.3648		A_23_P145711	C7orf10	0.0120835	-9.01447
A_32_P179239	AK123297	0.0136975	-8.45632		A_23_P311885	L3MBTL3	0.0495383	4.32425		A_23_P122924	INHBA	0.0367416	-5.07212
A_32_P96245	THC2675641	0.0361747	-5.11398		A_23_P19663	CTGF	0.0123713	8.90705		A_24_P934245	AK092801	0.0155151	-7.93456
A_24_P410498	C10orf64	0.0069399	-11.9414		A_32_P85433	BQ130701	0.015229	8.0105		A_32_P148636	A_32_P148636	0.0259821	-6.08232
A_23_P373645	TIMM23	0.0140983	8.33272		A_23_P82128	RPS12	0.00426854	15.2569		A_24_P152468	LOC647089	0.0368349	-5.06533
A_23_P315421	FLJ31958	0.0063107	-12.5285		A_23_P145507	EYA4	0.030496	5.59454		A_24_P884376	THC2572360	0.0372604	-5.03464
A_24_P585838	AK022168	0.046529	-4.47257		A_23_P156890	TCF21	0.0473654	-4.42997		A_24_P92411	LOC647757	0.0346881	5.22849
A_23_P161331	PCDH15	0.041709	-4.74197		A_23_P253752	FAM54A	0.000763689	36.1654		A_23_P215642	TNS3	0.049752	4.31422
A_23_P86532	BICC1	0.0360564	-5.12285		A_23_P332260	PBOV1	0.00461067	-14.6761		A_23_P215208	FIGNL1	0.0275383	5.90085
A_32_P160294	BG618474	0.0389212	-4.91964		A_23_P19691	HEBP2	0.0041162	15.5385		A_24_P298228	LOC222005	0.043874	4.6156
A_23_P104335	FAM13C1	0.0207086	-6.84063		A_32_P198706	THC2709584	0.00855443	-10.7425		A_23_P82642	LANCL2	0.00666197	12.1905
A_24_P158536	RHOBTB1	0.000761701	36.2126		A_24_P794892	A_24_P794892	0.00462687	-14.6503		A_32_P106056	AV721971	0.0459184	-4.50439
A_23_P217958	HK1	0.000389703	-50.6415		A_23_P19576	SF3B5	0.03806	4.97835		A_23_P123265	SUMF2	0.0319972	-5.45535
A_23_P1473	PRF1	0.04795	-4.40083		A_24_P50567	A_24_P50567	0.00411415	15.5424		A_32_P150142	DKFZp434L192	0.0293887	5.70387
A_24_P269779	CHST3	0.0133501	-8.56791		A_32_P172534	BM998048	0.0296692	-5.67561		A_24_P659122	LOC401357	0.0250558	-6.19816
A_32_P47767	BC021031	0.0195472	-7.04722		A_24_P821146	A_24_P821146	0.00599213	-12.8603		A_24_P705136	LOC642005	0.0481809	-4.38947
A_32_P840463	CR613654	0.0398419	-4.85895		A_32_P62371	THC2674900	0.0187473	-7.2004		A_24_P400970	A_24_P400970	0.034294	5.26007
A_23_P149938	THC2679021	0.00735569	-11.5953		A_24_P706873	BU627449	0.030958	-5.55065		A_24_P248031	BC017945	0.0495681	4.32284
A_24_P57889	KIAA0913	0.0438521	-4.61683		A_24_P672143	THC2503300	0.00329433	17.3797		A_32_P133290	THC2520478	0.0275733	-5.89694
A_24_P916196	AF349445	0.0296578	-5.67675		A_32_P167212	A_32_P167212	0.0434361	4.64041		A_24_P933432	THC2761472	0.0130032	-8.68373
A_23_P314276	AK024490	0.0414119	-4.76007		A_24_P324998	RMND1	0.0131959	8.61885		A_23_P122906	AUTS2	0.0316835	5.48363
A_32_P1647	THC2737770	0.0447875	-4.56499		A_23_P42451	SYNE1	0.0400476	4.84567		A_24_P42589	TRIM73	0.0487797	-4.36037
A_32_P107617	SFTPD	0.0391112	-4.90694		A_24_P940059	PIP3-E	0.0240568	6.33043		A_23_P31348	THC2571921	0.0303525	-5.60838
A_24_P383680	A_24_P383680	0.0289948	5.74424		A_23_P134085	CNKSR3	0.0320443	5.45114		A_24_P889980	BC047753	0.0357342	-5.14718
A_32_P30075	THC2689579	0.0163145	7.73299		A_24_P831005	A_24_P831005	0.0380199	-4.98113		A_32_P23748	BC037911	0.0060121	-12.8387
A_32_P71016	A_32_P71016	0.0196149	-7.03466		A_23_P316974	SYNJ2	0.0194706	7.06147		A_23_P134395	TBL2	0.010645	9.61474
A_24_P927027	THC2548564	0.0342102	-5.26685		A_24_P196117	GTF2H5	0.0198209	6.99692		A_23_P157170	WBSCR18	0.0288208	-5.76234
A_32_P19460	A_32_P19460	0.0051662	-13.8588		A_32_P127492	THC2533833	0.0244973	6.27113		A_23_P71014	WBSCR22	0.0321167	-5.44469
A_24_P615462	THC2661433	0.0419452	4.72772		A_23_P8339	MRPL18	0.0101039	9.8729		A_23_P418274	WBSCR28	0.0467099	4.46326
A_24_P910566	THC2653641	0.021894	6.64682		A_23_P156953	IGF2R	0.00898555	10.4782		A_24_P922981	THC2559114	0.0334256	-5.33157
A_23_P12755	LOXL4	0.0140109	8.35921		A_32_P110225	THC2706255	0.0053598	-13.6042		A_23_P59616	GTF2IRD2	0.0449082	-4.55841
A_23_P328206	DNMBP	0.0173917	7.48352		A_23_P321959	SFT2D1	0.018466	7.25661		A_23_P250874	FKBP6	0.0327423	-5.38979
A_32_P199998	C10orf75	0.0467885	-4.45923		A_23_P145134	FGFR1OP	0.0306101	5.58361		A_23_P59630	PMS2L3	0.0323397	-5.42494
A_32_P172882	THC2716824	0.0464027	4.4791		A_23_P70813	ENST00000366822	0.0432189	-4.65286		A_32_P219963	LOC554248	0.022551	-6.54596
A_23_P46829	FGF8	0.0344288	-5.24921		A_24_P453793	THC2562932	0.00818468	-10.9855		A_24_P6911	ENST00000162863	0.026195	-6.05655
A_32_P74140	THC2609324	0.0340144	-5.2828		A_23_P134477	MGC11257	0.0460997	4.49487		A_24_P748377	AL833456	0.0360508	5.12326
A_24_P925442	A_24_P925442	0.00812446	-11.0267		A_23_P8640	GPR30	0.0490121	-4.34922		A_32_P109876	THC2635301	0.0388206	-4.9264
A_32_P191551	THC2664489	0.0184927	-7.25121		A_24_P945375	A_24_P945375	0.00368459	-16.4287		A_24_P247902	ENST00000380195	0.00833799	-10.8828
A_23_P202034	THC2662526	0.0493209	-4.33452		A_23_P134637	KIAA0415	0.0326931	-5.39406		A_23_P70983	ENST00000389477	0.0420946	-4.71876
A_23_P149798	FLJ23556	0.00924708	-10.3269		A_23_P93792	PMS2	0.0243029	-6.2971		A_23_P320242	KIAA1324L	0.00695924	-11.9246
A_32_P231346	THC2730567	0.0243293	-6.29356		A_23_P6589	PMS2CL	0.0164818	-7.69266		A_23_P157283	C7orf23	0.000864718	33.9845
A_32_P196843	C10orf96	0.00193236	22.7157		A_32_P130217	A_32_P130217	0.0185803	-7.2336		A_24_P355006	AL133090	0.0132314	-8.60704
A_32_P47870	BI911851	0.0450341	-4.55159		A_24_P392351	THC2541331	0.0175428	7.45037		A_23_P428260	STEAP2	0.0337978	-5.30059
A_24_P400180	CASC2	0.0128463	-8.73767		A_32_P162709	CR624517	0.000557867	42.3207		A_23_P168651	CDK6	0.0290563	5.73789
A_32_P229311	THC2548056	0.0396711	-4.87005		A_32_P118348	CR622072	0.0198992	6.98271		A_24_P728115	AK024937	0.00350362	-16.8499
A_24_P484791	LOC283089	0.0186754	-7.21464		A_23_P123060	ITGB8	0.0195325	7.04995		A_23_P259663	ZFP95	0.0119979	9.04716
A_32_P24731	AI815088	0.00772836	-11.3091		A_32_P9337	THC2578755	0.00938474	10.2498		A_24_P49267	LOC646282	0.0142212	8.29586
A_32_P114914	THC2624901	0.00754481	-11.4474		A_24_P84408	A_24_P84408	0.00456294	14.7532		A_32_P69993	THC2768628	0.0468155	-4.45785
A_23_P86599	DMBT1	0.00658404	-12.2631		A_32_P184532	BX116657	0.00666832	-12.1846		A_23_P42626	BCDIN3	0.0298516	5.65744
A_23_P305581	DKFZp761H2121	0.00171239	-24.1346		A_23_P500998	HOXA9	0.0249438	6.2126		A_23_P250866	TSC22D4	0.00359747	16.6275
A_23_P383986	GALNAC4S-6ST	0.0124886	8.86432		A_24_P368943	EVX1	0.0105299	-9.66799		A_23_P122896	TFR2	0.00347685	16.915
A_24_P877789	THC2529191	0.0344348	-5.24873		A_23_P157117	CREB5	0.00310123	17.9152		A_24_P914722	U50277	0.0308358	5.56217
A_24_P740942	ALDOAP2	0.0488731	4.35588		A_23_P134340	NEUROD6	0.0110588	-9.43021		A_23_P145669	EPO	0.0290751	5.73594
A_24_P874630	THC2688736	0.00709182	-11.8114		A_23_P358628	DPY19L1	0.0482063	4.38823		A_24_P4054	TRIP6	0.0444104	4.58569
A_23_P127107	CLRN3	0.0173781	7.48652		A_23_P305205	KIAA0895	0.0274653	5.90902		A_23_P111481	ARS2	0.0047914	14.3947
A_24_P350732	BC022565	0.0235639	-6.39874		A_23_P259611	TXNDC3	0.0426427	-4.68631		A_23_P349147	MUC3B	0.0340388	-5.28081
A_23_P430271	LRRC27	0.000597282	-40.8993		A_24_P843309	LOC222103	0.0212474	6.75054		A_32_P122468	THC2562062	0.033499	-5.32543
A_23_P202307	INPP5A	0.0350785	5.19773		A_23_P145711	C7orf10	0.0359198	-5.13312		A_23_P93709	AK098134	0.0368309	-5.06562
A_32_P27908	THC2708262	0.0361325	-5.11714		A_23_P31489	URG4	0.0299836	-5.6444		A_23_P168449	RASA4	0.0414275	-4.75911
A_24_P4736	ODF3	0.0491014	-4.34495		A_23_P59738	MYL7	0.0498377	-4.31021		A_24_P67308	A_24_P67308	0.0141348	8.32171
A_32_P116219	A_32_P116219	0.0427339	-4.68098		A_23_P31477	NUDCD3	0.0343291	-5.25724		A_23_P31414	ORC5L	0.00580396	13.069
A_23_P44993	TALDO1	0.00768807	11.339		A_24_P152468	LOC647089	0.0162667	-7.74464		A_32_P160216	THC2614136	0.0242282	-6.30717
A_23_P409386	SLC25A22	0.00249108	19.9983		A_24_P884376	THC2572360	0.0134807	-8.52546		A_23_P215599	SRPK2	0.000727941	37.0437
A_23_P10077	PNPLA2	0.00941641	-10.2323		A_24_P92411	LOC647757	0.0158283	7.85379		A_24_P6790	ATXN7L1	0.0445645	-4.5772
A_23_P432545	EFCAB4A	0.0362997	-5.10468		A_24_P337810	EPS15L2	0.0189192	-7.16667		A_24_P931157	A_24_P931157	0.0406136	-4.80964
A_23_P21853	AP2A2	0.0360018	5.12694		A_24_P666795	A_24_P666795	0.0118572	-9.10165		A_23_P93881	SYPL1	0.0409965	4.78568
A_23_P105044	MRPL23	0.0108743	9.51117		A_23_P71241	SEC61G	0.0262202	6.05353		A_23_P305060	PBEF1	0.0093566	10.2654
A_32_P78613	THC2698311	0.0233372	6.43086		A_23_P168211	ECOP	0.0331681	5.35331		A_23_P134614	COG5	0.00802504	11.0956
A_23_P428129	CDKN1C	0.0352385	5.18527		A_24_P636974	A_24_P636974	0.029086	-5.73482		A_23_P215778	DUS4L	0.018923	7.16594
A_24_P132950	NAP1L4	0.0252065	6.17889		A_32_P15706	A_32_P15706	0.00186819	-23.1036		A_23_P412526	BCAP29	0.0333452	5.33834
A_23_P203586	NUP98	0.035941	5.13152		A_24_P659122	LOC401357	0.0100224	-9.91358		A_24_P924720	LOC286002	0.0499167	4.30652
A_23_P314672	C11orf40	0.0473482	-4.43083		A_24_P16249	ZNF479	0.0155071	-7.93665		A_23_P331560	SLC26A4	0.0304149	-5.60235
A_24_P192860	THC2608980	0.0283311	-5.81413		A_24_P705136	LOC642005	0.0455343	-4.52473		A_24_P192338	CR608275	0.041085	4.78019
A_23_P128023	OR51B4	0.0174824	7.46355		A_24_P204639	ENST00000331425	0.0186961	-7.21053		A_23_P94030	LAMB1	0.0232395	6.44485
A_23_P124190	TRIM34	0.0398522	4.85828		A_24_P492885	A_24_P492885	0.0376236	-5.00885		A_23_P312718	PNPLA8	0.0453281	4.53574
A_23_P36203	OR52B2	0.0232454	-6.444		A_32_P345444	FLJ25037	0.000793466	-35.4795		A_32_P181271	THC2669975	0.039046	-4.91129
A_24_P937806	A_24_P937806	0.0164414	-7.70235		A_23_P111797	DKFZp434F142	0.0230296	-6.4752		A_32_P187504	THC2645667	0.0407085	-4.80368
A_32_P199244	AW138098	0.0346581	-5.23088		A_32_P133290	THC2520478	0.0160733	-7.79223		A_24_P380679	FLJ39575	0.0198636	-6.98916
A_23_P105066	ILK	0.0224947	6.55444		A_24_P937796	A_24_P937796	0.00952135	-10.1749		A_24_P703614	A_24_P703614	0.00117173	29.1879
A_23_P61967	HNRNPG-T	0.029958	-5.64692		A_23_P157380	KCTD7	0.025826	-6.10141		A_32_P19724	THC2715307	0.0229514	-6.48662
A_24_P187671	AF090920	0.00985166	-10.0004		A_32_P178339	A_32_P178339	0.00573423	-13.1489		A_24_P187094	A_24_P187094	0.00628445	12.5549
A_23_P150807	PPFIBP2	0.0125819	8.83075		A_24_P118382	A_24_P118382	0.0318299	-5.47038		A_24_P535380	AK025323	0.0410359	-4.78324
A_23_P2181	CYB5R2	0.0105718	9.6485		A_24_P100846	LOC441251	0.0432182	-4.6529		A_32_P234700	BC019667	0.0107987	9.54496
A_23_P87310	LMO1	0.0338205	-5.29873		A_24_P889980	BC047753	0.0374986	-5.01769		A_32_P61679	THC2693238	0.0255441	6.13632
A_23_P105144	SCUBE2	0.025648	6.12339		A_23_P32593	THC2554943	0.0402096	4.83528		A_24_P16086	LOC641796	0.0410214	4.78414
A_23_P150457	XLKD1	0.0138072	8.42195		A_23_P251505	NSUN5	0.0274539	-5.9103		A_23_P42829	SND1	0.0438704	4.6158
A_23_P127676	CTR9	0.0183889	7.27222		A_23_P308136	TRIM50	0.000472255	-46		A_24_P456944	AK123446	0.0240336	-6.33361
A_23_P162037	ARNTL	0.00977652	10.0393		A_23_P215449	BAZ1B	0.0449452	4.5564		A_32_P24741	AK093729	0.0256382	-6.1246
A_23_P24835	PTH	0.0490692	-4.34649		A_23_P71014	WBSCR22	0.0155546	-7.92424		A_23_P419156	OPN1SW	0.0223177	-6.58127
A_23_P47559	C11orf58	0.0377526	4.99979		A_32_P170749	LOC442582	0.0382969	-4.96201		A_23_P42563	TNPO3	0.0194916	7.05755
A_24_P275199	AK123157	0.0448957	-4.55909		A_23_P315106	PMS2L2	0.0456146	-4.52045		A_23_P252075	KIAA0828	0.0442981	4.59191
A_23_P87238	SAA4	0.0306608	5.57877		A_23_P59630	PMS2L3	0.043861	-4.61633		A_24_P944081	BQ318668	0.0386134	-4.9404
A_32_P486620	IGSF22	0.0202221	6.92503		A_23_P8561	RHBDD2	0.0229241	-6.4906		A_23_P111413	TSGA14	0.021349	6.73394
A_23_P64129	HTATIP2	0.00501923	14.0618		A_23_P320242	KIAA1324L	0.0156504	-7.89936		A_24_P522976	THC2508177	0.0237685	-6.37012
A_23_P251151	NELL1	0.0470181	-4.44752		A_23_P157283	C7orf23	0.00674346	12.1158		A_23_P251927	CHCHD3	0.0461532	4.49208
A_32_P121737	THC2686332	0.0316454	-5.48709		A_23_P82523	ABCB1	0.0336894	5.30957		A_32_P147500	A_32_P147500	0.0190113	-7.14879
A_32_P42018	LOC645581	0.0151053	-8.04398		A_23_P145889	PFTK1	0.032214	5.43605		A_23_P70843	BPGM	0.0107335	9.57437
A_24_P521002	THC2697804	0.0014754	-26.0054		A_23_P257716	CYP51A1	0.0171507	-7.53732		A_23_P8380	C7orf49	0.0151504	8.03172
A_24_P118111	METT5D1	0.0368744	5.06246		A_23_P168651	CDK6	0.0442439	4.59492		A_24_P932909	AI823874	0.0344896	-5.24433
A_23_P203318	FSHB	0.0434661	-4.6387		A_23_P134484	CALCR	0.0467055	-4.46349		A_24_P927166	AF085913	0.0301028	-5.63269
A_24_P117663	DCDC1	0.02983	-5.65958		A_23_P59700	BET1	0.0126232	8.81604		A_24_P912949	BG998430	0.0329277	-5.37382
A_32_P158311	THC2779528	0.021022	-6.78782		A_23_P31399	PON2	0.00470343	-14.5297		A_23_P71188	THC2648739	0.0405965	-4.81072
A_23_P10987	A_23_P10987	0.0294101	5.7017		A_23_P42664	SHFM1	0.0365339	5.08735		A_24_P926799	A_24_P926799	0.0259912	-6.08122
A_23_P116523	AF116668	0.0236881	6.38132		A_24_P918339	A_24_P918339	0.0228451	6.50222		A_24_P934952	D31828	0.0451706	-4.54421
A_24_P400981	A_24_P400981	0.0273752	5.91916		A_23_P349966	TMEM130	0.0131689	8.62784		A_32_P309662	TAS2R39	0.00753124	-11.4578
A_23_P162068	SLC1A2	0.027362	5.92064		A_24_P728115	AK024937	0.0293535	-5.70745		A_23_P402952	LOC441294	0.00842936	-10.8229
A_24_P333234	AF274942	0.00568248	-13.2091		A_24_P72479	ARPC1A	0.00249845	19.9687		A_32_P100452	THC2654273	0.033334	5.33927
A_23_P360744	RAG1	0.0495375	4.32428		A_23_P157416	ZNF394	0.00728992	-11.6481		A_23_P323143	ZNF767	0.0092687	-10.3147
A_23_P203255	API5	0.0369126	5.05968		A_23_P259663	ZFP95	0.0174384	7.47323		A_24_P659350	AW664702	0.0377536	4.99972
A_24_P13083	TSPAN18	0.0175113	7.45725		A_23_P251795	GPC2	0.0190108	-7.14888		A_24_P383704	LOC389599	0.0268755	5.97624
A_32_P107968	A_32_P107968	0.00174767	-23.8891		A_23_P31224	PILRA	0.00474985	-14.458		A_24_P274831	GIMAP7	0.00921734	-10.3438
A_32_P189790	DKFZp779M0652	0.00834519	-10.878		A_24_P913828	MUC3A	0.0495866	-4.32197		A_23_P93658	ACCN3	0.0175266	-7.4539
A_23_P94879	F2	0.0107142	9.58314		A_23_P111843	ZNHIT1	0.0244246	6.28081		A_23_P314760	PRKAG2	0.00564468	13.2537
A_23_P135977	CKAP5	0.0170752	7.5544		A_23_P31584	RABL5	0.00372164	16.3463		A_23_P123193	ACTR3B	0.0439023	-4.61401
A_24_P403561	LRP4	0.0431315	4.65789		A_32_P780	THC2654039	0.0330499	-5.36336		A_32_P13417	AK091942	0.039525	-4.8796
A_23_P318396	CUGBP1	0.0132027	8.61659		A_23_P31414	ORC5L	0.0359384	5.13172		A_24_P265003	AK097034	0.0306111	-5.58352
A_23_P64010	MTCH2	0.0247214	6.24155		A_32_P115043	A_32_P115043	0.0139501	-8.37779		A_32_P149967	BX105952	0.046481	-4.47505
A_24_P602320	THC2584866	0.0138574	-8.40638		A_24_P84498	ENST00000327788	0.00788509	11.1948		A_24_P118874	A_24_P118874	0.0255986	6.12953
A_23_P13479	OR4S1	0.00199539	-22.353		A_23_P305060	PBEF1	0.0383643	4.95738		A_23_P20927	TNKS	0.0253599	6.15944
A_23_P139099	OR4A15	0.0339589	-5.28734		A_23_P134614	COG5	0.0379811	4.98383		A_23_P82823	PINX1	0.00454563	14.7815
A_23_P150510	MED19	0.0141931	-8.30422		A_23_P215778	DUS4L	0.0234783	6.41081		A_23_P20328	A_23_P20328	0.0276446	-5.88901
A_23_P1894	A_23_P1894	0.0297491	-5.66763		A_23_P331560	SLC26A4	0.0284183	5.80481		A_24_P401270	LOC649294	0.0481746	-4.38978
A_24_P264806	AF090892	0.0022462	-21.0641		A_24_P192338	CR608275	0.00173132	24.002		A_24_P315564	LOC646253	0.0133595	-8.56485
A_23_P127727	MPEG1	0.0394681	-4.88334		A_23_P94030	LAMB1	0.0186209	7.22551		A_32_P59837	AK091914	0.0128523	8.73556
A_23_P1904	MS4A2	0.0160686	-7.79341		A_32_P501366	ENST00000314811	0.0494237	-4.32965		A_23_P9086	ZDHHC2	0.0145991	8.18542
A_23_P24716	TMEM132A	0.0011171	-29.8944		A_23_P312718	PNPLA8	0.0443539	4.58882		A_32_P14737	A_32_P14737	0.00637198	12.4675
A_23_P98571	C11orf66	0.0327293	-5.39091		A_23_P258944	DNAJB9	0.0386671	4.93676		A_32_P1144	AK091357	0.0420746	4.71997
A_24_P73158	FEN1	0.0146435	8.17273		A_32_P222060	A_32_P222060	0.0164379	-7.70319		A_23_P216312	CNOT7	0.0083792	10.8557
A_23_P105002	ROM1	0.00164467	-24.6277		A_24_P74997	THC2786072	0.00633097	-12.5082		A_23_P366328	VPS37A	0.0127997	8.75385
A_32_P186741	AI301106	0.0412374	-4.77078		A_32_P187504	THC2645667	0.015283	-7.99601		A_23_P255837	SLC7A2	0.0150107	8.06988
A_24_P415615	CHRM1	0.0131431	-8.6365		A_32_P158302	LOC401397	0.00497097	14.1304		A_32_P54628	THC2643084	0.00236771	20.5146
A_24_P590806	THC2547732	0.0269749	-5.96476		A_24_P38316	THC2609493	0.0359482	5.13098		A_24_P376224	AK098514	0.0160986	-7.78596
A_32_P218030	BU633383	0.0213885	-6.72752		A_24_P290737	AY143171	0.00544247	13.4997		A_23_P256131	HR	0.0421215	-4.71716
A_23_P24397	RCOR2	0.00299824	18.2217		A_23_P145844	MET	0.012697	8.78988		A_23_P59950	SLC39A14	0.0345938	5.236
A_23_P98248	TRPT1	0.0471675	-4.43995		A_23_P157365	FAM3C	0.0203418	6.90398		A_23_P157636	PEBP4	0.0157326	-7.87822
A_24_P198217	SNX15	0.0272166	-5.9371		A_23_P71226	SLC13A1	0.0446045	-4.57501		A_23_P303203	CHMP7	0.026326	6.04085
A_24_P290999	TncRNA	0.0282443	-5.82345		A_23_P215751	NDUFA5	0.0368735	5.06252		A_23_P94296	ADAM7	0.0462801	-4.48547
A_23_P138856	DRAP1	0.0275088	5.90415		A_23_P145995	GPR37	0.0154148	7.96095		A_23_P71492	NEFL	0.0162029	7.76025
A_24_P401894	AK096194	0.0105348	-9.66574		A_24_P272523	A_24_P272523	0.0438195	-4.61867		A_23_P60089	DOCK5	0.0472827	4.43413
A_23_P308021	CABP4	0.0254783	-6.14456		A_24_P456944	AK123446	0.0373506	-5.02821		A_23_P123539	PPP2R2A	0.0445306	4.57907
A_23_P161507	MTL5	0.0221948	6.60009		A_32_P24741	AK093729	0.00593508	-12.9225		A_32_P127956	THC2746190	0.0172277	-7.51999
A_23_P202823	CTTN	0.0424198	-4.69944		A_23_P70818	SMO	0.0404526	-4.81981		A_23_P20337	DPYSL2	0.00570361	13.1844
A_23_P334883	SHANK2	0.0275662	5.89773		A_32_P189680	AF277175	0.0343358	5.2567		A_24_P359050	AK074630	0.0330722	-5.36146
A_23_P98763	LRRC51	0.0257172	-6.11482		A_23_P111413	TSGA14	0.034477	5.24534		A_23_P8834	EPHX2	0.0467447	4.46147
A_23_P203601	UCP3	0.0372004	-5.03894		A_24_P937182	THC2565113	0.0342525	-5.26342		A_23_P215900	SCARA3	0.0263493	6.03808
A_32_P157304	AI919230	0.0463974	-4.47937		A_24_P522976	THC2508177	0.0057296	-13.1542		A_24_P323598	ESCO2	0.00107111	30.5305
A_23_P370162	XRRA1	0.0223587	-6.57502		A_23_P215060	PODXL	0.00194755	-22.6267		A_23_P168847	FBXO16	0.0185825	7.23317
A_23_P351837	FLJ33790	0.0105682	-9.65017		A_24_P376589	AF119872	0.0149202	-8.09489		A_23_P255812	TMEM66	0.0491869	4.34088
A_23_P203698	MOGAT2	0.0470399	4.44641		A_23_P42575	CALD1	0.00544374	13.4981		A_23_P215931	LEPROTL1	0.0395222	4.87979
A_32_P160438	AF085874	0.0266531	-6.00216		A_23_P19778	SLC13A4	0.0467451	-4.46146		A_23_P134693	PPP2CB	0.0160556	7.79665
A_24_P914649	THC2523877	0.0196744	-7.02371		A_24_P927166	AF085913	0.00100878	-31.4611		A_23_P157521	FUT10	0.0284011	5.80664
A_23_P429491	FLJ25416	0.00956115	-10.1534		A_23_P71188	THC2648739	0.00901187	-10.4627		A_32_P207494	C8orf41	0.0262099	6.05476
A_23_P150746	DKFZp547G183	0.0499279	-4.30601		A_23_P169756	HIPK2	0.0324229	5.41762		A_24_P521662	A_24_P521662	0.00425134	-15.2879
A_23_P128008	CCDC81	0.0359838	-5.1283		A_24_P149445	FLJ40852	0.0438095	4.61923		A_23_P20480	BRF2	0.0274668	5.90885
A_24_P75700	A_24_P75700	0.0469894	4.44898		A_23_P254888	ZYX	0.0263896	6.03328		A_23_P20384	LSM1	0.0208253	6.82084
A_32_P93403	BX379032	0.00932902	-10.2808		A_23_P402952	LOC441294	0.0296692	-5.67561		A_23_P146217	BAG4	0.0243615	6.28923
A_23_P161583	NAALAD2	0.0114722	9.25582		A_23_P405161	C7orf33	0.0315865	-5.49246		A_23_P60047	TACC1	0.0156128	7.90911
A_32_P206415	ENST00000298047	0.0167972	7.61826		A_23_P8408	LOC643641	0.0449079	-4.55843		A_32_P156171	THC2634329	0.00105057	30.828
A_23_P150189	MRE11A	0.0267485	-5.991		A_23_P61960	ATP6V0E2	0.00725132	11.6794		A_23_P10927	TM2D2	0.0142147	8.29778
A_23_P217972	HSPC048	0.0268279	-5.98175		A_24_P383704	LOC389599	0.049417	4.32997		A_32_P5168	THC2717828	0.0153789	7.97045
A_23_P503059	CNTN5	0.00835204	-10.8735		A_23_P310439	CRYGN	0.00742632	-11.5394		A_23_P71440	GOLGA7	0.00864304	10.6865
A_23_P202978	CASP1	0.0399846	-4.84973		A_24_P930384	BM978504	0.0083637	-10.8658		A_23_P136786	GINS4	0.0433908	4.643
A_23_P339098	SLC35F2	0.00556758	-13.3459		A_24_P945345	A_24_P945345	0.0359911	5.12775		A_32_P34552	POLB	0.00958442	10.1409
A_24_P346967	THC2627335	0.0166964	-7.64181		A_24_P289550	ENST00000360523	0.0406894	4.80487		A_24_P928772	S69873	0.0234032	-6.42146
A_23_P47322	BTG4	0.000123265	90.0617		A_32_P102750	LOC154822	0.0224027	-6.56835		A_23_P60069	VDAC3	0.00204421	22.0836
A_24_P16383	FLJ46266	0.0124828	-8.86642		A_24_P188085	ENST00000382794	0.00632648	12.5127		A_23_P301803	A_23_P301803	0.0268105	5.98378
A_23_P418451	LOC120379	0.0171862	-7.52932		A_32_P705474	AK057771	0.0134517	-8.53484		A_24_P796428	A_24_P796428	0.00530473	13.6752
A_23_P127584	NNMT	0.0452689	4.53892		A_32_P6253	THC2654381	0.00819999	-10.9751		A_23_P157478	ATP6V1H	0.00520746	13.8034
A_24_P281683	LOC441623	0.00302695	18.1347		A_24_P746044	A_24_P746044	0.00722698	-11.6992		A_23_P82775	SOX17	0.0305458	5.58976
A_32_P147696	LOC283143	0.04238	-4.70179		A_24_P201064	LOC286044	0.0148889	8.10357		A_32_P134007	XKR4	0.0145452	8.20091
A_23_P75630	APOA5	0.0290967	5.73372		A_23_P20328	A_23_P20328	0.00988302	-9.98429		A_24_P529584	CR749704	0.0132641	-8.59621
A_23_P203191	APOA1	0.0408453	4.7951		A_23_P334955	C8orf13	0.011878	-9.09353		A_23_P146198	CYP7A1	0.0259804	-6.08252
A_23_P75609	CEP164	0.0353073	-5.17994		A_23_P256965	C8orf12	0.0399583	-4.85142		A_23_P134809	NSMAF	0.0249964	6.20581
A_24_P636332	CCDC84	0.0041023	-15.5649		A_32_P126846	AI435603	0.0258332	-6.10052		A_23_P83838	CA8	0.0192442	7.10412
A_24_P98783	MFRP	0.00454938	-14.7754		A_24_P401270	LOC649294	0.0416133	-4.74778		A_23_P253949	RAB2	0.0459544	4.5025
A_23_P203267	TRIM29	0.0486702	4.36565		A_32_P125808	A_32_P125808	0.00719674	-11.7241		A_23_P134910	GGH	0.0230035	6.479
A_24_P298986	AF090906	0.0158037	-7.86005		A_32_P233799	KIAA0484	0.0209876	-6.79356		A_24_P15502	A_24_P15502	0.00019864	-70.9418
A_23_P305092	CRTAM	0.0156524	-7.89886		A_23_P9086	ZDHHC2	0.00404741	15.6708		A_23_P71419	COPS5	0.0304975	5.5944
A_24_P650396	PMP22CD	0.00306094	18.0332		A_32_P14737	A_32_P14737	0.0448812	4.55988		A_24_P158193	A_24_P158193	0.00840951	-10.8358
A_23_P13195	OR8G1	0.0314469	-5.50524		A_23_P216312	CNOT7	0.0110752	9.42308		A_23_P123488	PRDM14	0.0170512	7.55985
A_23_P139050	OR8D2	0.0490139	-4.34913		A_23_P366328	VPS37A	0.0328704	5.37874		A_23_P256948	MSC	0.0296843	5.6741
A_23_P87072	PANX3	0.0488095	-4.35893		A_23_P255837	SLC7A2	0.0231831	6.45296		A_24_P474188	A_24_P474188	0.0468398	4.45661
A_24_P927693	A_24_P927693	0.0225305	6.54904		A_24_P555510	A_24_P555510	0.0203011	-6.91111		A_23_P253963	TMEM70	2.08954e-05	218.76
A_24_P943507	A_24_P943507	0.0262104	-6.0547		A_32_P143323	CR613267	0.0442103	4.59679		A_24_P321411	PRKRIR	0.00485518	-14.2992
A_23_P44942	THC2515746	0.0330621	5.36233		A_24_P935829	THC2717148	0.00147064	26.0476		A_23_P432598	CHMP4C	0.0147815	8.13363
A_23_P202881	FEZ1	0.00217708	21.397		A_23_P33168	SLC18A1	0.0480524	4.39578		A_32_P173023	A_32_P173023	0.0124133	-8.89166
A_24_P4661	EI24	0.0256959	6.11745		A_23_P256131	HR	0.00664434	-12.2068		A_32_P22989	A_32_P22989	0.0249868	-6.20705
A_23_P202894	ACRV1	0.00479595	-14.3879		A_23_P253074	PIWIL2	0.0248152	-6.22929		A_23_P252106	RIPK2	0.0332244	5.34853
A_24_P393550	BC030092	0.00146081	26.1353		A_23_P303203	CHMP7	0.0395493	4.87801		A_23_P71464	DECR1	0.00938766	10.2482
A_32_P90812	BX647543	0.0108726	-9.51193		A_23_P215900	SCARA3	0.0243452	-6.29142		A_23_P378690	CR610885	0.0450898	4.54857
A_32_P47316	LOC253805	0.0391868	-4.90192		A_24_P323598	ESCO2	0.0360365	5.12434		A_32_P228183	THC2661508	0.00652531	12.3187
A_23_P430718	SPATA19	0.048308	-4.38325		A_23_P168847	FBXO16	0.0390404	4.91166		A_23_P82738	RAD54B	0.0359012	5.13453
A_32_P100771	A_32_P100771	0.0144365	-8.2324		A_24_P127312	LOC650848	0.0313529	-5.51388		A_24_P592871	CB250445	0.0243357	-6.29269
A_32_P741851	GLB1L3	0.00806141	-11.0702		A_32_P190802	BG259069	0.0427852	-4.67798		A_24_P760130	AK123083	0.0209578	-6.79855
A_23_P403443	B4GALNT3	0.0431432	4.65721		A_23_P111919	PURG	0.0155295	-7.93079		A_24_P180680	LAPTM4B	0.0223637	6.57427
A_23_P48109	NINJ2	0.00646116	12.3803		A_32_P69076	BX113895	0.0368333	5.06544		A_23_P359173	VPS13B	0.00499102	-14.1018
A_24_P943429	A_24_P943429	0.0425498	-4.69178		A_23_P146134	DUSP26	0.0297463	-5.6679		A_23_P215897	RNF19	0.0217674	-6.66677
A_24_P127082	A_24_P127082	0.0469107	-4.45299		A_23_P43276	GPR124	0.00692915	-11.9507		A_24_P550893	A_24_P550893	0.0487249	-4.36301
A_24_P516978	THC2677286	0.00860553	-10.7101		A_23_P20480	BRF2	0.0240016	6.33798		A_24_P623808	AK022204	0.0408684	-4.79366
A_32_P462013	CXorf10	0.0341872	5.26872		A_23_P31873	RAB11FIP1	0.0209461	-6.80051		A_23_P168828	KLF10	0.0418521	-4.73333
A_23_P53697	KCNA6	0.0148996	8.10059		A_23_P9075	GOT1L1	0.0209269	-6.80372		A_32_P49035	THC2726026	0.048687	-4.36484
A_24_P59247	LOC390282	0.0327175	5.39193		A_23_P20384	LSM1	0.000127418	88.5817		A_23_P168909	ZFPM2	0.00842057	-10.8286
A_23_P53557	LTBR	0.0333952	5.33413		A_23_P322845	PPAPDC1B	0.015711	-7.88377		A_23_P21278	MTBP	0.0187447	-7.2009
A_23_P72817	GDF3	0.00676637	12.0951		A_24_P902338	THC2700217	0.0430709	-4.66139		A_23_P216043	DERL1	0.000722528	37.1824
A_32_P146320	A_32_P146320	0.0297105	5.67148		A_23_P72643	ADAM9	0.0152069	8.01646		A_24_P153763	BC015129	0.0328906	-5.377
A_32_P221305	BC073935	0.0456943	4.51622		A_32_P5168	THC2717828	0.0151559	8.03023		A_24_P916853	A_24_P916853	0.0132593	-8.59778
A_23_P22232	KLRC2	0.0114882	9.24926		A_32_P34552	POLB	0.00681911	12.0478		A_24_P341344	TMEM75	0.0373175	-5.03057
A_23_P336506	TAS2R9	0.00918776	-10.3606		A_23_P60069	VDAC3	0.02579	6.10584		A_23_P146325	DDEF1IT1	0.00076781	-36.0681
A_23_P382794	TAS2R49	0.00226365	-20.9825		A_23_P301803	A_23_P301803	0.00919133	-10.3586		A_24_P46927	AK024824	0.0265624	-6.01282
A_23_P340308	TAS2R48	0.0264365	-6.0277		A_23_P216080	HOOK3	0.0108949	-9.50204		A_32_P109922	ZFAT1	0.049814	-4.31132
A_23_P416191	TAS2R44	0.00741397	-11.5491		A_23_P112061	HGSNAT	0.0324878	-5.41193		A_24_P589028	AK026750	0.00883846	-10.5662
A_32_P177843	THC2642866	0.0460961	-4.49507		A_24_P796428	A_24_P796428	0.0266925	5.99754		A_23_P125056	BAI1	0.0362255	-5.1102
A_23_P371254	TAS2R43	0.0101006	-9.87455		A_23_P169061	OPRK1	0.0443647	-4.58822		A_23_P134764	LY6D	0.0367078	5.0746
A_32_P208200	THC2659414	0.0272014	-5.93883		A_24_P486924	A_24_P486924	0.0232889	6.43776		A_24_P801825	THC2504565	0.0478793	-4.40433
A_32_P198810	ENST00000381800	0.0044825	-14.8859		A_23_P73097	RGS20	0.0336829	5.31011		A_24_P843068	LOC286126	0.0453453	4.53482
A_24_P913075	AV647560	0.0258572	-6.09758		A_23_P136172	TMEM68	0.0455014	4.52648		A_24_P409166	THC2509083	0.0307785	-5.56759
A_23_P394567	KIAA1467	0.0171016	7.5484		A_23_P146198	CYP7A1	0.00382502	-16.1226		A_32_P45202	THC2625435	0.0483993	4.3788
A_23_P76312	GUCY2C	0.00232052	-20.7229		A_23_P8977	MGC34646	0.0269587	5.96663		A_24_P944320	ZNF517	0.0427947	-4.67743
A_24_P66969	LOC440087	0.00437898	-15.062		A_23_P216094	ASPH	0.033108	5.35841		A_32_P204959	THC2656116	0.000396653	-50.1956
A_24_P933278	A_24_P933278	0.036123	-5.11785		A_24_P15502	A_24_P15502	0.0409342	-4.78956		A_32_P34167	A_32_P34167	0.00144672	-26.2625
A_23_P13852	STRAP	0.0174975	7.46025		A_23_P353614	C8orf46	0.0348403	-5.21644		A_32_P23626	THC2748306	0.00617799	-12.6636
A_23_P87727	CAPZA3	0.00698317	-11.9039		A_23_P257063	ENST00000389155	0.01927	-7.09922		A_23_P20558	CDC37L1	0.0435987	4.63115
A_32_P227043	THC2722767	0.0344189	-5.25001		A_24_P583330	THC2657163	0.0417157	-4.74156		A_24_P312381	THC2577459	0.000793198	-35.4855
A_32_P69802	BM547933	0.0253188	6.16463		A_23_P256948	MSC	0.0445788	4.57642		A_23_P9144	UHRF2	0.0467312	-4.46217
A_23_P87684	A_23_P87684	0.0264278	-6.02873		A_24_P272653	A_24_P272653	0.0195643	7.04403		A_24_P84508	LOC648294	0.0195676	7.04342
A_24_P531810	THC2711548	0.0154668	-7.94724		A_23_P421587	GDAP1	0.0432017	4.65384		A_24_P639665	AK094342	0.0280378	-5.84579
A_23_P98910	LRMP	0.0106387	9.61765		A_23_P216071	A_23_P216071	0.0105881	9.64097		A_23_P302125	ZDHHC21	0.0194053	-7.0737
A_24_P341646	AF113698	0.0209831	-6.79432		A_24_P925310	THC2736226	0.0467208	-4.4627		A_32_P63461	THC2683270	0.00820419	-10.9723
A_32_P126214	BX119718	0.0119597	-9.06187		A_23_P432598	CHMP4C	0.0419667	4.72643		A_23_P146347	FAM29A	0.0426102	4.68822
A_23_P98930	C12orf35	0.00630667	12.5325		A_32_P173023	A_32_P173023	0.0249987	-6.20552		A_23_P134953	ADFP	0.0325273	5.40848
A_24_P938243	A_24_P938243	0.0395065	-4.88081		A_23_P31721	E2F5	0.00532884	13.644		A_32_P59532	A_32_P59532	0.0462942	-4.48473
A_24_P911960	BM664910	0.0194918	7.05752		A_23_P136619	CA13	0.0276902	5.88395		A_24_P58037	LOC392288	0.0341886	5.26861
A_23_P204324	DNM1L	0.0282739	-5.82027		A_32_P22989	A_32_P22989	0.0345759	-5.23743		A_32_P154941	BC037528	0.0228768	-6.49756
A_24_P13406	C12orf40	0.045398	-4.532		A_23_P378690	CR610885	0.0023931	20.4051		A_24_P58894	LOC402360	0.0493619	4.33257
A_32_P177829	THC2768957	0.00462999	-14.6453		A_32_P63826	THC2694630	0.00893238	-10.5097		A_23_P419850	TAF1L	0.0368055	-5.06747
A_32_P10968	A_32_P10968	0.0431554	-4.65651		A_32_P482979	RBM12B	0.00294696	18.3802		A_23_P60479	DNAJA1	0.00218058	21.3797
A_24_P928319	AL573187	0.0448117	-4.56367		A_23_P257043	GEM	0.0215996	6.69347		A_24_P892137	THC2495542	0.028602	-5.78531
A_32_P221723	THC2652093	0.022658	-6.52996		A_23_P43079	INTS8	0.0242571	6.30327		A_23_P71880	SPINK4	0.00332437	17.3006
A_24_P110503	DBX2	0.0229011	-6.49398		A_23_P327907	C8orf37	0.0383343	-4.95944		A_23_P112478	NUDT2	0.0285816	5.78747
A_32_P130738	THC2551317	0.00391129	-15.9427		A_24_P380734	SDC2	0.0410623	-4.7816		A_24_P32560	C9orf165	0.0308473	5.56108
A_23_P405878	C12orf54	0.0306237	-5.58232		A_24_P272099	AF119844	0.0290719	-5.73628		A_32_P331700	A_32_P331700	0.00337101	17.1799
A_23_P53370	RND1	0.0027235	-19.1226		A_32_P144634	A_32_P144634	0.0264668	-6.02411		A_24_P281264	A_24_P281264	0.00218181	21.3737
A_23_P411157	WNT1	0.0231253	-6.46131		A_24_P550893	A_24_P550893	0.0472029	-4.43816		A_23_P83045	VCP	0.0445994	4.57528
A_23_P2307	RHEBL1	0.0357698	-5.14448		A_23_P252704	ZNF706	0.0260324	6.0762		A_32_P131100	THC2689241	0.0319239	-5.46193
A_23_P253661	FLJ13236	0.0105737	-9.64765		A_32_P49035	THC2726026	0.0222278	-6.59502		A_24_P923822	AF086013	0.036657	-5.07831
A_24_P927782	A_24_P927782	0.0180809	-7.33564		A_23_P390139	TMEM74	0.0326882	5.39448		A_32_P25972	BE826587	0.00885351	-10.5571
A_32_P9924	THC2525505	0.00279139	-18.8877		A_24_P98263	EBAG9	0.00885837	10.5541		A_24_P315774	A_24_P315774	0.00124899	-28.2692
A_23_P76245	SCN8A	0.012047	-9.02835		A_24_P850336	A_24_P850336	0.0131243	8.6428		A_32_P226356	THC2679528	0.0312511	-5.52329
A_23_P53450	KRT82	0.0415498	-4.75165		A_32_P168431	LOC441377	0.0283987	5.8069		A_32_P133038	THC2718728	0.0284184	-5.80479
A_24_P246963	LOC400036	0.0478082	4.40785		A_24_P153763	BC015129	0.0362508	-5.10831		A_32_P230537	A_32_P230537	0.0478083	-4.40785
A_23_P87931	ENST00000328474	0.0469087	-4.45309		A_24_P256583	TMEM65	0.0435623	-4.63323		A_23_P304016	BC006438	0.0481297	-4.39198
A_32_P3705	ZNF740	0.0464885	-4.47466		A_23_P123503	TRIB1	0.0482878	-4.38424		A_32_P15581	A_32_P15581	0.0311123	-5.5362
A_23_P76529	ITGB7	0.0355891	5.15825		A_32_P38821	BF475893	0.0483249	-4.38242		A_32_P100475	A_32_P100475	0.0157097	-7.8841
A_24_P115990	AMHR2	0.0358364	5.13943		A_32_P58601	AF086468	0.0360495	-5.12336		A_24_P16090	LOC643880	0.00266463	19.3336
A_32_P203979	BX112970	0.0278275	-5.8688		A_23_P32454	TG	0.033143	-5.35544		A_24_P483145	LOC286272	0.0289771	-5.74608
A_23_P36546	HOXC10	0.0245467	6.26458		A_24_P372189	AK027294	0.0269134	-5.97185		A_23_P43649	X92493	0.0266184	-6.00622
A_24_P596027	LOC440104	0.0477321	-4.41163		A_24_P46927	AK024824	0.0396657	-4.8704		A_32_P95151	BC029043	0.0239344	-6.34719
A_23_P76078	IL23A	0.00887565	-10.5437		A_24_P326344	C8ORFK32	0.0265311	6.01651		A_23_P83098	ALDH1A1	0.0261307	6.0643
A_23_P25030	HSD17B6	0.0212182	-6.75535		A_24_P341626	A_24_P341626	0.01402	-8.35645		A_23_P71699	RORB	0.0416069	4.74817
A_32_P886589	C12orf61	0.00598516	-12.8678		A_23_P125056	BAI1	0.0294676	-5.69588		A_32_P82580	A_32_P82580	0.0269523	-5.96736
A_23_P25246	AVPR1A	0.00204075	22.1024		A_23_P134764	LY6D	0.0451082	4.54758		A_32_P91051	BF959143	0.0237179	-6.37717
A_32_P98930	THC2659848	0.0290846	-5.73497		A_23_P346357	ZFP41	0.0484762	-4.37506		A_24_P183994	RASEF	0.0470614	4.44532
A_23_P2293	HELB	0.0379688	-4.98469		A_24_P801825	THC2504565	0.0169948	-7.5727		A_32_P151851	BX104098	0.0391533	4.90414
A_24_P942786	AK024870	0.0180374	7.34471		A_24_P248053	TOP1MT	0.0210369	-6.78533		A_24_P195145	LOC392358	0.0382329	4.96641
A_23_P151294	IFNG	0.049107	4.34468		A_23_P71503	C8orf51	0.0465456	-4.47171		A_23_P61406	SHC3	0.00382857	16.1151
A_23_P47924	PTPRR	0.00315673	17.7562		A_23_P421175	FAM83H	0.00176648	-23.7612		A_32_P230398	THC2635199	0.0401416	4.83963
A_23_P36531	TSPAN8	0.0117005	9.16349		A_23_P43296	FBXL6	0.00209384	-21.8195		A_23_P20876	PTPDC1	0.0243814	-6.28658
A_23_P366983	TRHDE	0.0209317	6.80292		A_23_P258281	GPR172A	0.0434925	-4.6372		A_32_P31101	ZNF169	0.0305135	-5.59287
A_23_P351744	BC061638	0.0144679	8.22326		A_24_P137997	ZNF34	0.0114057	-9.28324		A_24_P106910	ENST00000375284	0.0328587	5.37975
A_23_P338912	PHLDA1	0.0273203	-5.92535		A_24_P721730	AK055212	0.0471224	4.44223		A_32_P91107	BC089156	0.0128628	8.73193
A_32_P88605	A_32_P88605	0.0132644	-8.5961		A_32_P473302	FLJ35024	0.0117717	9.13523		A_23_P135063	A_23_P135063	0.0318143	-5.47179
A_24_P630994	AA731781	0.00957106	-10.1481		A_32_P128586	THC2609288	0.0463202	4.48338		A_23_P123666	TBC1D2	0.00647952	12.3626
A_32_P190343	A_32_P190343	0.0390197	-4.91305		A_23_P32083	KCNV2	0.00566681	-13.2275		A_23_P20743	C9orf125	0.0371774	5.04059
A_24_P99005	A_24_P99005	0.0359171	5.13332		A_23_P20683	KIAA0020	0.031426	5.50716		A_23_P347541	GRIN3A	0.0360029	-5.12686
A_32_P228167	C12orf50	0.0119432	-9.06821		A_23_P255869	C9orf46	0.0180127	7.34989		A_23_P216579	PALM2	0.0405735	-4.81217
A_32_P42329	BQ004014	0.0403215	4.82814		A_24_P312381	THC2577459	0.00530912	-13.6696		A_32_P161140	AI824599	0.0455512	4.52382
A_23_P204630	NTN4	0.0109798	9.46461		A_23_P146379	RANBP6	0.00340527	17.0928		A_23_P31996	TSCOT	0.0321191	5.44447
A_32_P148275	SPIC	0.0231278	-6.46095		A_23_P20544	TPD52L3	0.00683788	-12.031		A_24_P687326	C9orf109	0.01166	9.17965
A_24_P943986	A_24_P943986	0.0390214	-4.91294		A_24_P759314	THC2561889	0.0305565	-5.58874		A_32_P199083	BX098639	0.0111094	9.40832
A_24_P390055	USP30	0.00539137	-13.564		A_23_P252132	PTPRD	0.0269469	5.96798		A_24_P794366	AK022102	0.015665	-7.89561
A_23_P99186	UBE3B	0.0482827	4.38449		A_32_P63461	THC2683270	0.0434012	-4.64241		A_32_P319814	THC2646374	0.0263936	-6.0328
A_24_P282274	BC030993	0.0175882	-7.44049		A_23_P312415	ADAMTSL1	0.00181812	23.4205		A_32_P5086	BU632168	0.0446813	-4.5708
A_23_P162702	FLJ30092	0.0285825	5.78738		A_23_P146347	FAM29A	0.0316662	5.4852		A_24_P761490	A_24_P761490	0.0316753	5.48438
A_23_P76234	RPH3A	0.0484979	4.374		A_23_P134953	ADFP	0.0158168	7.85671		A_23_P94647	OR1L3	0.021848	-6.65405
A_24_P67980	AK054946	0.0413649	-4.76294		A_23_P43613	NDUFB6	0.0051086	13.9374		A_32_P234637	AF075108	0.0162695	-7.74394
A_24_P213965	LOC255480	0.0331432	-5.35542		A_23_P419850	TAF1L	0.0470945	-4.44364		A_24_P230972	BC030772	0.00377745	-16.2244
A_32_P187143	A_32_P187143	0.0315439	-5.49635		A_23_P60479	DNAJA1	0.00844557	10.8124		A_23_P83320	GARNL3	0.0429955	4.66575
A_24_P224116	PLA2G1B	0.0415732	-4.75022		A_23_P135271	B4GALT1	0.0446598	-4.57197		A_24_P419017	AK098478	0.0155213	-7.93294
A_32_P30004	AF086044	0.0207691	6.83035		A_23_P83278	CHMP5	0.0404805	4.81805		A_23_P9435	SLC25A25	0.00903173	10.451
A_23_P332340	MORN3	0.0341166	-5.27446		A_23_P158024	DCTN3	0.0225257	6.54976		A_23_P392222	C9orf119	0.0413378	4.76461
A_32_P704982	THC2758056	0.0258889	-6.0937		A_32_P331700	A_32_P331700	0.00688145	11.9925		A_23_P83289	CEECAM1	0.0377107	-5.00273
A_23_P396724	LRRC43	0.0271276	-5.94725		A_24_P281264	A_24_P281264	0.0350388	5.20084		A_23_P94660	TBC1D13	0.0188149	-7.18708
A_23_P2258	CCDC62	0.0171395	-7.53983		A_23_P83045	VCP	0.0158271	7.85409		A_24_P920483	A_24_P920483	0.00386774	-16.0328
A_23_P398294	HIP1R	0.0399273	4.85342		A_32_P144619	BF827074	0.00734502	11.6038		A_24_P826046	BC112296	0.0465331	-4.47236
A_23_P169934	FLJ39378	0.0365158	-5.08869		A_24_P338145	STOML2	0.00868556	10.66		A_24_P923510	A_24_P923510	0.00201172	-22.2618
A_32_P228268	ENST00000389905	0.0069243	-11.9549		A_32_P131100	THC2689241	0.0107136	-9.58343		A_23_P217049	FREQ	0.0410983	4.77937
A_32_P175321	AK057740	0.0413869	-4.7616		A_23_P43369	SIT1	0.0483191	-4.38271		A_23_P82979	LAMC3	0.0383449	4.95872
A_23_P204395	AACS	0.0337268	5.30647		A_24_P912730	A_24_P912730	0.00638931	-12.4504		A_23_P314250	FAM78A	0.012655	8.80474
A_24_P920388	THC2611140	0.0219254	-6.6419		A_23_P83028	RECK	0.0294523	5.69743		A_23_P157736	PPAPDC3	0.0449488	4.55621
A_23_P344037	CHFR	0.00575288	-13.1274		A_23_P219144	CLTA	0.0067014	12.1542		A_23_P83200	C9orf98	0.042903	-4.67112
A_24_P923594	BC020877	0.000984086	-31.8539		A_23_P94422	MELK	0.00780293	11.2543		A_24_P338151	A_24_P338151	0.0290888	5.73453
A_23_P65208	ZMYM5	0.0220583	-6.62118		A_23_P124855	ZCCHC7	0.0409874	4.78625		A_23_P43504	ABCA2	0.0423652	-4.70267
A_23_P204941	GJB2	0.0427772	-4.67845		A_32_P25972	BE826587	0.0158599	7.84578		A_23_P32975	DPP7	0.0374282	5.02268
A_23_P2745	GJB6	0.042198	-4.7126		A_32_P17577	AK058117	0.0225227	-6.55021		A_32_P8205	THC2665398	0.0233148	6.43406
A_23_P340909	C13orf3	0.0194501	7.06531		A_23_P20532	RP11-138L21.1	0.0486028	-4.36891		A_24_P93736	FLJ40292	0.0254503	-6.14807
A_23_P128663	SACS	0.0248777	6.22117		A_24_P315774	A_24_P315774	0.0402744	4.83114		A_24_P461001	LOC727878	0.0186564	-7.21843
A_24_P298996	CENPJ	0.0213008	6.74181		A_32_P170481	ENST00000377548	0.00370638	-16.3801		A_23_P393080	CALML3	0.00450716	14.8449
A_24_P824453	BQ774797	0.0304906	-5.59506		A_23_P324011	ENST00000377538	0.0418524	-4.73331		A_23_P12849	FBXO18	0.0219519	6.63774
A_32_P472875	AK000246	0.00694238	-11.9392		A_32_P137299	THC2610705	0.0176668	-7.42346		A_24_P135461	A_24_P135461	0.0362073	-5.11155
A_23_P76654	CDX2	0.0384482	-4.95165		A_32_P100475	A_32_P100475	0.0482571	-4.38574		A_32_P232559	LOC439949	0.00280694	18.8351
A_24_P576191	CR593388	0.0321628	5.44059		A_24_P16090	LOC643880	0.0339989	5.28406		A_24_P417460	SFMBT2	0.0321784	5.43921
A_24_P933310	THC2617330	0.0187147	-7.20685		A_24_P796652	U69195	0.00416802	15.441		A_24_P213256	LOC338591	0.035437	5.16993
A_24_P110591	A_24_P110591	0.0441737	4.59883		A_32_P194891	THC2666687	0.0482221	-4.38745		A_24_P83544	LOC644540	0.036293	5.10517
A_23_P374315	C13orf31	0.0171248	-7.54316		A_24_P458479	FAM27E1	0.0257083	-6.11592		A_24_P696996	LOC219731	0.00542183	-13.5256
A_24_P915322	A_24_P915322	0.0372487	-5.03548		A_24_P918367	A_24_P918367	0.0472683	-4.43485		A_23_P1461	OPTN	0.0214383	-6.71944
A_32_P181443	AL522024	0.0147401	8.1453		A_32_P157702	THC2481891	0.0257412	-6.11185		A_23_P1343	STAM	0.0470239	4.44722
A_23_P53763	C13orf18	0.0339915	-5.28467		A_32_P95151	BC029043	0.00722823	-11.6982		A_23_P326852	CACNB2	0.0392628	-4.89688
A_23_P319466	CYSLTR2	0.0263781	6.03464		A_32_P217797	LOC286382	0.00776251	-11.2839		A_32_P137075	BX281073	0.041732	4.74058
A_23_P394377	KCNRG	0.00233889	-20.6411		A_32_P175935	AK125162	0.0294483	5.69783		A_24_P115651	C10orf63	0.0414185	-4.75966
A_24_P64895	THC2781306	0.0465332	-4.47236		A_24_P183963	AK091034	0.0406982	-4.80432		A_32_P116176	THC2691289	0.0416341	-4.74651
A_24_P921966	THC2607051	0.0060505	-12.7975		A_32_P232523	THC2659519	0.0334001	-5.33372		A_23_P384663	MPP7	0.0163538	7.72347
A_24_P741023	BC008476	0.0146796	-8.16243		A_32_P82580	A_32_P82580	0.0148195	-8.12296		A_24_P461676	A_24_P461676	0.0399223	-4.85375
A_24_P548060	AK056689	0.0469845	-4.44923		A_24_P384483	LOC441448	0.0493815	-4.33165		A_23_P372516	LOC390414	0.0143247	-8.26519
A_23_P105900	ENST00000237763	0.0425217	4.69343		A_23_P135123	BG216229	0.0431405	-4.65737		A_23_P97780	LOC338620	0.0380242	-4.98084
A_24_P926189	ENST00000377131	0.00192882	-22.7366		A_23_P60339	C9orf64	0.0126152	-8.81888		A_24_P592591	A_24_P592591	0.0466032	4.46875
A_24_P42768	AF116667	0.0492569	-4.33755		A_32_P176036	AK127258	0.0399254	4.85354		A_23_P381577	ZNF25	0.00998614	-9.93184
A_32_P125542	THC2681889	0.0425524	4.69162		A_24_P702912	C9orf44	0.0491774	-4.34133		A_32_P64699	ENST00000328105	0.0270204	-5.95953
A_24_P923882	BX104354	0.0198039	-7		A_24_P194819	LOC138652	0.00659967	-12.2484		A_32_P11230	LOC399744	0.000207092	-69.4786
A_24_P221092	AF289615	0.0426109	-4.68818		A_24_P942600	ENST00000375434	0.00849853	-10.7782		A_32_P179239	AK123297	0.0232267	-6.44668
A_23_P162766	DOCK9	0.023673	6.38343		A_23_P426528	LOC158435	0.0296709	5.67543		A_32_P169785	THC2572376	0.00883249	10.5698
A_24_P936111	AY358798	0.0354958	-5.16541		A_23_P135063	A_23_P135063	0.0223115	-6.58222		A_24_P359246	C10orf136	0.018118	7.3279
A_24_P646279	THC2768929	0.0436739	-4.62689		A_23_P216664	FOXE1	0.0462904	-4.48493		A_32_P19382	ENST00000355232	0.0231888	-6.45215
A_24_P916965	AK026784	0.00243025	20.248		A_23_P135061	CORO2A	0.00263744	-19.4334		A_23_P202532	PTPN20B	0.0328114	5.38382
A_24_P773180	AA995392	0.0065541	-12.2914		A_24_P158285	CYLC2	0.0131718	8.62689		A_24_P879787	CTGLF6	0.0470574	-4.44553
A_24_P917556	THC2540497	0.0222596	-6.59015		A_23_P32006	OR13D1	0.0408394	-4.79547		A_23_P86710	FRMPD2	0.0067228	12.1346
A_23_P25581	LIG4	0.0293562	5.70717		A_23_P94461	FSD1L	0.0394324	-4.88568		A_23_P24097	C10orf128	0.0088544	10.5565
A_24_P767699	A_24_P767699	0.0248319	6.22713		A_23_P9186	ACTL7B	0.00753409	-11.4557		A_23_P319565	PGBD3	0.0372325	-5.03664
A_24_P22050	RAB20	0.023484	6.41		A_23_P216556	EPB41L4B	0.0199564	-6.9724		A_23_P161297	OGDHL	0.014843	8.11638
A_23_P117238	FLJ12118	0.0264704	6.02368		A_32_P161140	AI824599	0.0402696	4.83145		A_24_P677642	FLJ31813	0.0200979	6.94704
A_23_P99437	ING1	0.00102271	31.2458		A_23_P320862	C9orf43	0.0479688	-4.39991		A_23_P427103	AF119852	0.0450057	-4.55312
A_24_P135748	GRTP1	0.0138499	8.40868		A_23_P354326	FLJ31713	0.0448292	-4.56271		A_23_P104335	FAM13C1	0.00182324	-23.3875
A_32_P200092	R25063	0.0232846	-6.43837		A_24_P915196	ENST00000374049	0.0282268	-5.82533		A_32_P152544	THC2775001	0.0390058	-4.91398
A_32_P16323	ENST00000355077	0.049517	-4.32525		A_23_P254648	FBXW2	0.00732622	11.6189		A_24_P152845	LOC340888	0.0181095	7.32967
A_23_P128868	OR11H12	0.0137019	-8.45493		A_23_P367663	C9orf31	0.0451486	-4.5454		A_23_P217958	HK1	0.0148332	-8.11911
A_23_P117480	NP389850	0.021776	-6.6654		A_23_P32175	LHX6	0.0432236	-4.65258		A_23_P24135	TACR2	0.00694866	-11.9338
A_23_P2973	OR4K1	0.0222302	-6.59465		A_23_P123830	AF113012	0.0403001	-4.8295		A_32_P7015	TSPAN15	0.0172398	7.51729
A_23_P76882	CCNB1IP1	0.0463216	-4.48331		A_24_P230972	BC030772	0.00180974	-23.4748		A_23_P138567	AIFM2	0.0345788	5.2372
A_23_P163027	PARP2	0.0152687	7.99983		A_23_P354591	FAM125B	0.00299041	-18.2456		A_23_P161338	PPA1	0.0238396	6.36027
A_24_P701814	LOC401744	0.0255854	6.13117		A_23_P20864	ANGPTL2	0.0254488	-6.14826		A_23_P52336	UNC5B	0.0371607	5.04179
A_24_P937366	U50555	0.0120101	-9.04247		A_23_P123916	LRSAM1	0.0480661	-4.39511		A_23_P149938	THC2679021	0.0159922	-7.81246
A_23_P418373	BCL2L2	0.0479148	-4.40257		A_32_P864453	AF086139	0.0201225	-6.94268		A_23_P113034	C10orf11	0.0258456	6.099
A_23_P48561	EFS	0.0271076	5.94953		A_23_P392222	C9orf119	0.00574074	13.1413		A_23_P335452	C10orf56	0.0430776	-4.661
A_23_P88234	C14orf122	0.0467912	-4.4591		A_24_P826046	BC112296	0.00987998	-9.98585		A_32_P1647	THC2737770	0.02747	-5.90849
A_23_P3159	CBLN3	0.0177552	-7.40446		A_23_P83298	PRRX2	0.0255182	-6.13955		A_24_P383680	A_24_P383680	0.0177508	7.4054
A_23_P128993	GZMH	0.0187495	-7.19996		A_24_P899020	THC2645960	0.0457955	-4.51087		A_23_P149946	PCDH21	0.0212136	6.75611
A_24_P744872	THC2655510	0.0269419	-5.96857		A_24_P393336	HMCN2	0.0485847	4.36979		A_32_P71016	A_32_P71016	0.00877046	-10.6076
A_32_P109584	BC034423	0.0391544	-4.90407		A_32_P121334	A_32_P121334	0.040094	4.84269		A_24_P927027	THC2548564	0.0423638	-4.70275
A_23_P106016	PRKD1	0.0152741	-7.99839		A_23_P392384	C9orf58	0.0121254	-8.9986		A_23_P97860	LIPA	0.0167318	7.63352
A_24_P547659	A_24_P547659	0.00237788	-20.4705		A_23_P423331	NTNG2	0.019598	-7.03779		A_24_P264685	LOC441572	0.0140423	8.34967
A_23_P83991	A_23_P83991	0.0392328	-4.89887		A_23_P123692	C9orf7	0.0259227	-6.08956		A_23_P52278	KIF11	0.00754739	11.4454
A_24_P333106	ENST00000332696	0.00903375	10.4498		A_23_P146468	VAV2	0.0292135	-5.72173		A_23_P138655	CYP26A1	0.018782	7.19356
A_23_P48523	SSTR1	0.0126481	8.80719		A_24_P524519	A_24_P524519	0.00826275	-10.9329		A_23_P115872	CEP55	0.0403603	4.82567
A_23_P88194	SIP1	0.00207083	21.9408		A_23_P123714	LCN1	0.0382209	-4.96723		A_23_P35576	ZNF518	0.00811075	11.0361
A_23_P128773	CTAGE5	0.00657952	-12.2674		A_23_P113825	BTBD14A	0.0177036	7.41553		A_24_P350499	AK074620	0.0232619	-6.44163
A_23_P163113	PRPF39	0.0494974	-4.32617		A_23_P94875	INPP5E	0.0138483	8.40918		A_23_P104445	PIK3AP1	0.0129148	-8.71399
A_23_P48691	ARF6	0.0299057	5.65208		A_23_P146554	PTGDS	0.0400768	-4.84379		A_24_P910566	THC2653641	0.0040024	15.7592
A_23_P366035	C14orf29	0.00910825	-10.4064		A_24_P401870	C9orf139	0.0495079	-4.32568		A_23_P104555	ANKRD2	0.0109421	-9.48121
A_23_P163087	NID2	0.0160884	7.78848		A_23_P257962	GRIN1	0.0379511	-4.98592		A_23_P313993	PAX2	0.00424162	15.3056
A_23_P128930	PSMC6	0.0467305	4.4622		A_23_P360114	A_23_P360114	0.0315293	-5.49768		A_24_P152404	BC032118	0.0455548	-4.52363
A_32_P19616	A_32_P19616	0.0150561	-8.05743		A_23_P43455	PNPLA7	0.0149806	-8.07817		A_23_P63711	ARL3	0.0356727	5.15187
A_23_P54144	BMP4	0.0163672	7.72022		A_24_P93736	FLJ40292	0.0301186	-5.63114		A_32_P74140	THC2609324	0.00725322	-11.6778
A_23_P163079	GCH1	0.0378716	4.99146		A_23_P159622	CACNA1B	0.0286872	-5.77633		A_32_P191551	THC2664489	0.0430856	-4.66054
A_23_P37265	C14orf108	0.0339123	5.29116		A_32_P120183	A_32_P120183	0.0460221	-4.49894		A_24_P922308	A_24_P922308	0.0131079	-8.64831
A_23_P3065	C14orf105	0.0137107	-8.45217		A_23_P393080	CALML3	0.0476971	4.41337		A_23_P406341	KIAA1914	0.000751662	-36.4539
A_23_P383601	FLJ31306	0.0385579	-4.94417		A_23_P12849	FBXO18	0.0323094	5.42761		A_32_P196843	C10orf96	0.0042728	-15.2493
A_32_P201041	AK124956	0.0348929	-5.2123		A_32_P815507	AK093639	0.0113989	-9.28606		A_23_P44264	EMX2	0.0457594	4.51278
A_23_P128897	A_23_P128897	0.00720531	-11.717		A_24_P135461	A_24_P135461	0.0141053	-8.33061		A_32_P170621	ENST00000360758	0.0352043	-5.18792
A_24_P921519	A_24_P921519	0.0382384	-4.96603		A_24_P940820	A_24_P940820	0.0105583	9.65478		A_23_P202334	FGFR2	0.0345847	5.23673
A_32_P184268	THC2533854	0.0228051	6.50811		A_23_P1461	OPTN	0.0312516	-5.52325		A_23_P75192	A_23_P75192	0.0133578	-8.56539
A_23_P128887	SYNE2	0.0286881	-5.77624		A_32_P79152	THC2539923	0.0454424	-4.52962		A_23_P138635	BNIP3	0.00934693	-10.2708
A_32_P205217	THC2674766	0.0088646	-10.5504		A_23_P326852	CACNB2	0.00601257	-12.8382		A_23_P202307	INPP5A	0.0303742	5.60628
A_23_P25835	FNTB	0.0181941	7.31213		A_32_P86739	C10orf114	0.0215061	-6.7085		A_32_P182156	ZNF511	0.0161499	7.77329
A_23_P105957	ACTN1	0.0306846	5.5765		A_32_P17439	THC2537721	0.0299732	5.64541		A_32_P116219	A_32_P116219	0.0202258	-6.92437
A_24_P150466	SMOC1	0.00880905	10.584		A_32_P137075	BX281073	0.0366478	5.07898		A_24_P886966	AK123483	0.0147708	-8.13664
A_23_P48698	ADAM20	0.0102099	-9.82072		A_23_P127002	THNSL1	0.0303404	-5.60955		A_23_P432545	EFCAB4A	0.0362342	-5.10955
A_23_P37311	PCNX	0.0376514	-5.0069		A_24_P541831	LOC645528	0.0128831	-8.72492		A_23_P21853	AP2A2	0.00660836	12.2403
A_32_P200153	BC040048	0.0382418	-4.9658		A_32_P116176	THC2691289	0.00835668	-10.8705		A_23_P256784	MUC2	0.0145123	8.2104
A_23_P365226	C14orf44	0.0315486	-5.49592		A_24_P702020	AA195394	0.0274047	-5.91583		A_23_P13382	LSP1	0.0269229	-5.97076
A_24_P944597	A_24_P944597	0.0088064	-10.5857		A_23_P325700	C10orf126	0.010993	-9.45883		A_24_P372643	SLC22A18AS	0.0251196	-6.18999
A_23_P117599	AHSA1	0.0242067	6.31007		A_23_P301521	KIAA1462	0.0352621	-5.18344		A_24_P132950	NAP1L4	0.0302566	5.61768
A_23_P128991	C14orf156	0.00219836	21.2928		A_32_P55293	LYZL2	0.037425	-5.02291		A_24_P255965	A_24_P255965	0.0344123	-5.25054
A_32_P74213	BC040628	0.0360079	5.12649		A_32_P1838	AK129895	0.0290684	-5.73664		A_23_P169873	TRPC2	0.0386733	-4.93634
A_32_P37495	LOC388002	0.0241334	6.32		A_23_P202013	TCF8	0.0398844	-4.8562		A_23_P53162	STIM1	0.0173052	7.5027
A_23_P205370	ASB2	0.0403919	-4.82367		A_23_P86390	NRP1	0.0441701	-4.59903		A_23_P383764	OR52K3P	0.0065952	12.2526
A_23_P218111	SERPINA1	0.046586	4.46963		A_24_P252794	CUL2	0.0419417	4.72793		A_23_P98830	UBQLN3	0.0291206	5.73126
A_23_P372478	SERPINA9	0.0452132	-4.54192		A_32_P208370	A_32_P208370	0.0333932	5.3343		A_23_P370147	ENST00000316517	0.0466989	4.46383
A_32_P98356	THC2636500	0.0428819	4.67235		A_23_P23941	ZNF37A	0.0391377	-4.90518		A_23_P105066	ILK	0.0191965	7.11321
A_32_P82475	SNHG10	0.0210349	-6.78567		A_32_P48043	ENST00000374537	0.03572	-5.14826		A_24_P255471	SYT9	0.0166443	7.65407
A_23_P128744	BDKRB1	0.0260189	6.07785		A_23_P98121	FXYD4	0.0307336	-5.57185		A_24_P187671	AF090920	0.0110785	-9.42164
A_23_P105963	AK7	0.0257802	-6.10704		A_24_P936845	A_24_P936845	0.0251151	-6.19057		A_23_P2181	CYB5R2	0.00385184	16.066
A_24_P127491	LOC731680	0.0461086	-4.49441		A_23_P35597	C10orf10	0.0241196	6.32188		A_24_P383440	TMEM41B	0.0395599	-4.87732
A_24_P204204	LOC341965	0.0324661	5.41384		A_23_P359214	LOC728449	0.0216104	-6.69174		A_23_P47642	PARVA	0.0493361	4.3338
A_23_P159071	WDR25	0.0497789	-4.31296		A_32_P19382	ENST00000355232	0.0355328	-5.16256		A_23_P339554	MLSTD2	0.00420311	15.376
A_32_P120257	AK001109	0.0147449	-8.14395		A_23_P46755	GDF2	0.03149	-5.50128		A_23_P202860	CYP2R1	0.0331452	5.35525
A_23_P205247	AK026612	0.0315537	5.49545		A_23_P86710	FRMPD2	0.0128837	-8.72471		A_32_P26034	THC2671280	0.0350452	-5.20033
A_32_P42666	A_32_P42666	0.0295101	-5.69159		A_24_P676259	A_24_P676259	0.0182167	7.30749		A_32_P392830	LOC283278	0.0244252	-6.28072
A_24_P914873	AK024714	0.0192976	-7.09399		A_24_P826578	LOC728407	0.00607704	-12.7693		A_24_P275199	AK123157	0.00673663	-12.122
A_23_P205281	C14orf2	0.0417083	4.74201		A_24_P677642	FLJ31813	0.0103663	9.7452		A_24_P709844	A_24_P709844	0.00853891	-10.7524
A_24_P565496	A_24_P565496	0.0203639	6.90012		A_24_P585838	AK022168	0.0386722	-4.93642		A_23_P150595	TPH1	0.039413	-4.88696
A_24_P161764	L04336	0.0219567	-6.637		A_32_P117186	CR749547	0.0187373	7.20237		A_24_P745635	LOC645397	0.0202208	6.92526
A_24_P16470	AF035027	0.0400791	-4.84365		A_23_P52410	PLEKHK1	0.0223666	6.57382		A_23_P24469	CSRP3	0.0207466	-6.83417
A_24_P889462	L38427	0.0386268	-4.9395		A_24_P323114	ANXA2P3	0.0495686	4.32282		A_23_P251151	NELL1	0.0181519	-7.32088
A_24_P315941	D83692	0.049363	4.33252		A_23_P24135	TACR2	0.0234935	-6.40866		A_32_P121737	THC2686332	0.00569601	-13.1933
A_24_P608268	U21252	0.0480568	-4.39557		A_23_P161338	PPA1	0.0208196	6.8218		A_32_P42018	LOC645581	0.0486979	-4.36432
A_24_P750327	AJ245002	0.0408947	-4.79202		A_23_P12858	C10orf27	0.0152613	-8.00181		A_24_P935454	AY358106	0.0420214	-4.72315
A_24_P281643	LOC441714	0.0136072	8.48493		A_23_P12680	PSAP	0.0265142	6.0185		A_24_P521002	THC2697804	0.00952717	-10.1718
A_23_P99996	MAGEL2	0.00773742	-11.3024		A_32_P136130	THC2496832	0.0348999	5.21175		A_24_P145377	HSP90AA2	0.0282614	5.8216
A_23_P106405	NDN	0.044028	4.60696		A_23_P161324	NUDT13	0.0120419	-9.03031		A_24_P118111	METT5D1	0.00991593	9.96746
A_23_P335143	SNURF	0.0177822	7.39867		A_24_P916639	AI022779	0.0341248	-5.27379		A_24_P150023	KCNA4	0.012971	8.69473
A_24_P921610	PAR5	0.00571697	13.1689		A_23_P314276	AK024490	0.0178231	-7.38996		A_23_P203305	IMMP1L	0.0243769	6.28718
A_24_P601643	CR597959	0.0384972	-4.9483		A_23_P335452	C10orf56	0.00105842	-30.7132		A_32_P158311	THC2779528	0.0374537	-5.02087
A_24_P306896	ENST00000323198	0.0201098	6.94494		A_24_P917103	A_24_P917103	0.0180002	-7.35251		A_23_P326987	AF318337	0.0406542	4.80709
A_24_P367421	LOC647968	0.00175018	23.8719		A_23_P202080	TSPAN14	0.0271338	-5.94653		A_32_P50275	AK095453	0.0271169	-5.94847
A_24_P239302	C15orf45	0.00890582	-10.5256		A_32_P30075	THC2689579	0.00639316	-12.4466		A_24_P925191	THC2640472	0.0218734	-6.65004
A_23_P94838	RYR3	0.00299702	-18.2254		A_23_P24234	OPN4	0.00276203	-18.9882		A_23_P162068	SLC1A2	0.0165906	7.66676
A_24_P918693	A_24_P918693	0.0277683	-5.87532		A_24_P927027	THC2548564	0.0192427	-7.10441		A_24_P333234	AF274942	0.0370469	-5.04998
A_23_P117912	RHOV	0.028976	5.74619		A_24_P570806	BC036645	0.0291166	-5.73167		A_23_P116512	FLJ14213	0.0293702	5.70575
A_24_P655268	CR609905	0.00278242	-18.9183		A_32_P36280	A_32_P36280	0.0497778	-4.31301		A_23_P360744	RAG1	0.0371656	5.04143
A_32_P7783	AW377662	0.00701435	-11.8771		A_24_P937817	AK026195	0.0238738	-6.35555		A_32_P115258	BX107298	0.0186014	-7.22939
A_23_P352226	MAPKBP1	0.00633421	-12.505		A_32_P40463	NUDT9P1	0.0477999	-4.40827		A_24_P13083	TSPAN18	0.0349908	5.20459
A_23_P152082	SPTBN5	0.0393366	-4.892		A_24_P264685	LOC441572	0.00942558	10.2273		A_32_P189790	DKFZp779M0652	0.00430912	15.1844
A_24_P921801	A_24_P921801	0.0487015	4.36414		A_32_P19460	A_32_P19460	0.0372086	-5.03835		A_23_P32722	ZNF408	0.0459652	4.50193
A_32_P1543	THC2522470	0.00186023	-23.1531		A_24_P702871	AF090887	0.0404211	-4.82181		A_23_P135977	CKAP5	0.020503	6.87593
A_23_P26024	C15orf48	0.0403061	-4.82912		A_23_P35591	EXOSC1	0.0231432	6.45873		A_23_P318396	CUGBP1	0.0110628	9.42846
A_24_P928561	A_24_P928561	0.0498891	-4.30781		A_23_P104555	ANKRD2	0.00171285	-24.1313		A_23_P150510	MED19	0.0225579	-6.54493
A_32_P216332	AL122040	0.010994	-9.45839		A_23_P328206	DNMBP	0.0156363	7.90303		A_23_P203376	MS4A6A	0.00281252	18.8163
A_24_P49199	GLDN	0.0480267	4.39705		A_32_P231415	AF132203	0.00573612	-13.1467		A_23_P116371	MS4A1	0.0375189	5.01625
A_23_P99853	KIAA1370	0.0178473	7.38481		A_32_P133926	A_32_P133926	0.0482154	-4.38778		A_23_P1912	ZP1	0.0183864	7.27274
A_32_P3431	AK129542	0.0112512	9.34784		A_32_P84640	THC2650120	0.00506175	-14.0022		A_24_P364221	CD5	0.0429061	-4.67094
A_23_P163306	CGNL1	0.0192264	7.10751		A_23_P313993	PAX2	0.0155692	7.92043		A_23_P47517	VPS37C	0.0208378	-6.81872
A_24_P307714	GRINL1A	0.00386826	-16.0317		A_23_P46829	FGF8	0.0317125	-5.481		A_23_P1926	FLJ20487	0.0401924	-4.83638
A_32_P194423	THC2656802	0.020772	6.82986		A_23_P202156	NFKB2	0.00593751	-12.9198		A_24_P460419	THC2664068	0.0449685	4.55514
A_24_P169807	A_24_P169807	0.0375192	5.01623		A_23_P63711	ARL3	0.0473597	4.43025		A_32_P327679	DKFZP434K028	0.0305628	-5.58814
A_32_P11058	THC2646969	0.0182061	-7.30967		A_32_P74140	THC2609324	0.0110052	-9.45352		A_24_P73158	FEN1	0.0319438	5.46014
A_23_P436284	OSTbeta	0.0342822	5.26103		A_23_P150018	DUSP5	0.0417731	-4.73809		A_23_P105002	ROM1	0.0471389	-4.44139
A_24_P481783	LOC390595	0.0152143	8.01445		A_24_P464580	A_24_P464580	0.0423439	4.70393		A_32_P214005	LOC790955	0.0401885	-4.83663
A_23_P84256	MAP2K5	0.0452909	4.53774		A_24_P453497	RBM20	0.0350397	-5.20076		A_32_P186741	AI301106	0.0386915	-4.93511
A_24_P920148	A_24_P920148	0.0417564	-4.7391		A_24_P509177	LOC92482	0.0319451	-5.46002		A_24_P161959	LOC374395	0.0229677	-6.48423
A_24_P929835	A_24_P929835	0.0328951	-5.37662		A_23_P1173	HABP2	0.0385014	-4.94802		A_24_P590806	THC2547732	0.00798098	-11.1265
A_24_P931699	A_24_P931699	0.00936289	-10.2619		A_23_P406341	KIAA1914	0.0423684	-4.70248		A_23_P98248	TRPT1	0.0477009	-4.41318
A_32_P43415	A_32_P43415	0.0329867	-5.36876		A_23_P44264	EMX2	0.0339207	5.29048		A_32_P805871	KCNK4	0.0477476	4.41086
A_24_P883664	THC2647514	0.0453964	-4.53208		A_32_P139302	AI287491	0.00447882	-14.8921		A_24_P216505	BX372426	0.0404634	-4.81913
A_23_P99974	CLK3	0.0131616	8.63029		A_32_P229311	THC2548056	0.01972	-7.01533		A_24_P198217	SNX15	0.0407603	-4.80042
A_23_P385081	SCAMP2	0.0222691	6.5887		A_32_P24731	AI815088	0.0371387	-5.04337		A_23_P98232	ZFPL1	0.0335837	-5.31836
A_32_P140122	A_32_P140122	0.034386	-5.25265		A_32_P84568	T82292	0.0171332	-7.54126		A_23_P104641	C11orf2	0.034032	-5.28136
A_24_P784846	AK021906	0.0116148	-9.19783		A_23_P52531	FAM24B	0.01464	8.17372		A_24_P290999	TncRNA	0.0120438	-9.02957
A_23_P3371	RASGRF1	0.0486576	4.36626		A_23_P305581	DKFZp761H2121	0.0253204	-6.16444		A_32_P1036	THC2532114	0.0397804	-4.86294
A_32_P199607	THC2654819	0.0262566	-6.04916		A_24_P931939	A_24_P931939	0.0219196	-6.6428		A_24_P924521	THC2559651	0.0348717	-5.21397
A_23_P77304	AP3B2	0.0219283	-6.64144		A_32_P764462	FLJ40536	0.00364231	-16.5243		A_23_P21143	MALAT1	0.0295438	-5.6882
A_24_P767222	THC2608967	0.0488126	-4.35879		A_24_P860248	A_24_P860248	0.0433598	-4.64477		A_24_P25698	PRO1073	0.0280896	-5.84017
A_32_P3564	BF110189	0.0432564	-4.6507		A_24_P332081	C10orf39	0.0466039	-4.46871		A_23_P98261	SSSCA1	0.0320129	-5.45394
A_32_P18072	A_32_P18072	0.0180012	-7.35231		A_23_P327605	GPR123	0.0466238	-4.46769		A_23_P127460	SIPA1	0.0308981	-5.55629
A_23_P65823	GABARAPL3	0.0126808	-8.79559		A_24_P300777	ADAM8	0.043718	-4.6244		A_23_P104689	RELA	0.0350955	-5.1964
A_23_P106433	RCCD1	0.0172519	7.51458		A_24_P585004	THC2570492	0.0496011	-4.32129		A_23_P161628	MUS81	0.0144915	-8.21641
A_23_P372356	C15orf32	0.00991085	-9.97005		A_24_P4736	ODF3	0.00356607	-16.701		A_23_P47208	BANF1	0.00949488	-10.1893
A_24_P195714	A_24_P195714	0.00703652	11.8582		A_23_P98686	ATHL1	0.0069417	-11.9398		A_23_P333330	ZDHHC24	0.0153639	-7.97443
A_23_P206068	CHD2	0.00417928	-15.42		A_24_P287043	IFITM2	0.0333322	-5.33943		A_23_P13033	RBM4	0.0488711	-4.35597
A_24_P470809	LOC390643	0.0425881	4.68952		A_23_P95810	PKP3	0.0430394	-4.66321		A_23_P1638	RBM4B	0.0425408	-4.6923
A_32_P217390	SPATA8	0.0313968	-5.50984		A_24_P8109	TMEM16J	0.0246399	-6.25227		A_24_P933138	AF087999	0.0293523	-5.70757
A_23_P163682	RHBDF1	0.0239387	6.34661		A_32_P116219	A_32_P116219	0.0444367	-4.58424		A_24_P921376	A_24_P921376	0.0348827	-5.2131
A_23_P3651	HBZ	0.0206345	6.8533		A_23_P368996	LRRC56	0.0348485	-5.2158		A_24_P914095	THC2562611	0.0260932	-6.06883
A_23_P152107	UBE2I	0.0404807	4.81803		A_24_P934083	A_24_P934083	0.0297783	-5.66473		A_23_P421306	SYT12	0.0109198	-9.491
A_23_P37685	C16orf30	0.00292724	-18.4423		A_23_P432545	EFCAB4A	0.00881161	10.5825		A_24_P401894	AK096194	0.0138775	-8.40015
A_23_P152115	NME3	0.0444448	-4.58379		A_23_P21853	AP2A2	0.0379516	4.98588		A_24_P667838	THC2548576	0.0399372	-4.85279
A_24_P102456	BC028232	0.0412447	4.77033		A_23_P64499	HCCA2	0.0404935	-4.81722		A_23_P150147	SSH3	0.0146426	-8.17297
A_23_P3643	DNASE1L2	0.0343667	5.25421		A_23_P36187	SYT8	0.0497877	-4.31255		A_24_P241057	CABP2	0.00138656	-26.8274
A_24_P941751	BI261159	0.0132422	-8.60344		A_23_P169873	TRPC2	0.0172426	-7.51665		A_32_P160039	LOC645332	0.0132975	-8.5852
A_23_P118195	A_23_P118195	0.0451715	4.54416		A_23_P203488	SMPD1	0.0243838	6.28626		A_24_P732033	THC2530322	0.00711892	-11.7887
A_23_P37942	CLDN6	0.0477973	4.40839		A_23_P203463	TAF10	0.0149622	8.08326		A_24_P931955	THC2696916	0.0306821	-5.57675
A_23_P129577	TIGD7	0.0249233	-6.21526		A_23_P87257	MRPL17	0.037611	5.00975		A_24_P942715	THC2734039	0.0131453	-8.63576
A_23_P15247	C16orf5	0.0253525	6.16037		A_24_P255114	ENST00000299512	0.0104977	-9.68305		A_23_P393713	IGHMBP2	0.00662173	-12.2278
A_23_P414281	C16orf71	0.00547278	-13.4619		A_32_P396186	LOC256273	0.0474037	-4.42804		A_24_P537149	A_24_P537149	0.0272684	5.93122
A_24_P912523	AL566169	0.0477076	4.41285		A_23_P127676	CTR9	0.0386176	4.94012		A_23_P75973	RNF121	0.0246795	-6.24705
A_24_P916228	A_24_P916228	0.0477281	4.41183		A_32_P9491	THC2653489	0.0395582	-4.87743		A_23_P64611	P2RY6	0.0434021	-4.64236
A_24_P254850	SEC14L5	0.02212	-6.61163		A_24_P450104	AK025363	0.0136565	-8.46926		A_24_P706983	THC2674691	0.0171868	-7.52918
A_23_P152505	ABAT	0.00401825	15.7278		A_23_P162037	ARNTL	0.0239985	6.3384		A_32_P157304	AI919230	0.0214417	-6.71889
A_23_P432360	PMM2	0.0349282	5.20952		A_32_P85979	AA975481	0.0084276	-10.824		A_23_P370162	XRRA1	0.00579795	-13.0758
A_23_P100278	GRIN2A	0.0406637	4.80649		A_23_P24763	RPS13	0.0355016	5.16496		A_24_P777918	AI143493	0.0297872	-5.66384
A_32_P8627	A_32_P8627	0.00900556	-10.4664		A_24_P275199	AK123157	0.0399496	-4.85198		A_23_P150768	SLCO2B1	0.00978165	10.0367
A_23_P129382	TNP2	0.0346883	5.22848		A_23_P321349	SAAL1	0.0226948	6.52447		A_24_P218765	THC2500271	0.0315227	-5.49829
A_23_P163541	AK025430	0.0198951	-6.98345		A_23_P47565	LDHA	0.00402229	15.7199		A_23_P351837	FLJ33790	0.00777919	-11.2716
A_32_P785717	LOC653769	0.00976671	-10.0445		A_24_P565080	AK097654	0.0160618	-7.7951		A_23_P203698	MOGAT2	0.0479822	4.39925
A_32_P78809	AF075063	0.0372091	-5.03832		A_32_P486620	IGSF22	0.0119655	-9.05961		A_23_P203686	ENST00000260045	0.0104182	-9.72052
A_23_P326319	C16orf45	0.0150292	-8.06478		A_24_P145377	HSP90AA2	0.0424227	4.69927		A_32_P160438	AF085874	0.0464437	-4.47698
A_32_P189974	AI937300	0.0378791	-4.99093		A_24_P150023	KCNA4	0.0408969	-4.79188		A_24_P914649	THC2523877	0.00563462	-13.2656
A_23_P324327	GPRC5B	0.0281375	5.83498		A_23_P13222	RCN1	0.0412484	4.77011		A_23_P162165	KCTD14	0.0268622	-5.97778
A_32_P182458	A_32_P182458	0.0322613	-5.43186		A_23_P116280	WT1	0.0166818	7.64523		A_23_P2152	NDUFC2	0.0262202	-6.05353
A_32_P52519	OTOA	0.030075	-5.63541		A_23_P10987	A_23_P10987	0.0486914	4.36463		A_24_P342312	ODZ4	0.0296672	5.6758
A_24_P772276	AK027225	0.0404418	-4.8205		A_24_P484196	H92965	0.0358232	-5.14043		A_24_P835763	CR601694	0.00103315	-31.0872
A_32_P1063	THC2705860	0.0476685	-4.41479		A_23_P105138	CAT	0.0165523	-7.67584		A_23_P150746	DKFZp547G183	0.0244202	-6.28139
A_24_P290163	DKFZp547E087	0.0186243	-7.22481		A_24_P333234	AF274942	0.0332534	-5.34608		A_23_P24361	GRM5	0.00318244	17.684
A_32_P11359	AK127626	0.000143987	-83.328		A_23_P87323	COMMD9	0.0479427	4.4012		A_32_P146635	CR603982	0.00765271	11.3655
A_24_P936496	THC2558941	0.0481061	-4.39314		A_23_P116512	FLJ14213	0.0314915	5.50114		A_32_P43878	THC2676139	0.038423	-4.95337
A_32_P116538	THC2686110	0.027974	-5.85274		A_24_P252846	C11orf74	0.0244138	6.28225		A_32_P209582	THC2663167	0.0371285	-5.0441
A_24_P542673	BI825566	0.04106	-4.78174		A_23_P52846	THC2694735	0.0331494	-5.35489		A_23_P503059	CNTN5	0.0455562	-4.52356
A_32_P162746	ENST00000380901	0.0440625	-4.60503		A_32_P71310	AK093532	0.00731731	-11.626		A_32_P110016	LOC730704	0.0118839	-9.09122
A_32_P215143	THC2598362	0.0185547	-7.23875		A_24_P50639	A_24_P50639	0.0386247	4.93964		A_23_P13102	CASP12	0.0411004	-4.77924
A_23_P424305	AK097877	3.09023e-07	-1798.89		A_32_P199217	THC2739352	0.0412431	-4.77043		A_23_P339098	SLC35F2	0.00864653	-10.6844
A_32_P135336	LOC388242	0.00632819	-12.511		A_32_P12504	BC024745	0.0373679	-5.02697		A_24_P50028	RAB39	0.0464184	-4.47829
A_23_P170667	ASPHD1	0.0480678	-4.39502		A_24_P891899	AI369525	0.0130924	-8.65352		A_23_P24515	ACAT1	0.0137578	8.43739
A_32_P48559	FLJ25404	0.00163308	24.7152		A_23_P116007	MAPK8IP1	0.0032334	17.5434		A_23_P47322	BTG4	0.000123265	90.0617
A_23_P407614	PYDC1	0.000496907	44.8436		A_23_P86818	PEX16	0.0198195	6.99716		A_23_P138957	SNF1LK2	0.0159273	7.82875
A_32_P24295	A_32_P24295	0.040856	-4.79444		A_23_P127627	DGKZ	0.0465563	4.47116		A_23_P98382	TIMM8B	0.0049528	-14.1565
A_24_P926125	LOC390705	0.0130466	-8.66902		A_23_P116235	MDK	0.00949231	10.1907		A_23_P116187	BCDO2	0.0139829	8.36777
A_24_P270769	VPS35	0.00724248	11.6866		A_23_P86801	RAPSN	0.00625067	-12.5891		A_23_P127579	PTS	0.00526517	13.7269
A_23_P106945	ADCY7	0.0142447	8.28886		A_23_P64010	MTCH2	0.0441206	4.60179		A_32_P169847	THC2636507	0.0443493	4.58908
A_23_P54681	ENST00000219746	0.0244513	6.27725		A_24_P602320	THC2584866	0.00243044	-20.2472		A_23_P64204	ZW10	0.038536	4.94566
A_23_P9779	IRX5	0.0425869	4.68959		A_24_P921321	BC019824	0.0221974	-6.5997		A_23_P138975	RBM7	0.00488148	14.2603
A_23_P427703	MT1L	0.00474431	-14.4665		A_23_P13479	OR4S1	0.0428646	-4.67335		A_23_P76034	PVRL1	0.0438477	4.61708
A_23_P15174	MT1F	0.0470225	4.4473		A_23_P47616	FOLH1	0.034197	-5.26793		A_23_P305092	CRTAM	0.0322844	-5.42982
A_32_P108066	THC2616558	0.0197536	7.00918		A_23_P150483	SPRYD5	0.047172	-4.43972		A_23_P104865	ENST00000355343	0.026874	5.97641
A_23_P54846	HERPUD1	0.0116845	9.16988		A_23_P87104	OR5T2	0.0305749	5.58698		A_23_P139050	OR8D2	0.0480856	-4.39415
A_23_P3784	RSPRY1	0.0476637	4.41503		A_23_P24676	OR8U1	0.0485943	-4.36932		A_23_P1819	OR8B8	0.0172419	-7.51683
A_23_P88776	Klkbl4	0.0110229	-9.44578		A_23_P318860	AGTRL1	0.0238261	-6.36214		A_23_P87072	PANX3	0.0184864	-7.25249
A_23_P106656	CA7	0.0119447	-9.06765		A_23_P139104	THC2611974	0.0243867	-6.28587		A_23_P64280	AY358681	0.0444322	-4.58449
A_23_P163580	CENPT	0.039192	4.90157		A_23_P96173	AF159055	0.0249265	-6.21484		A_24_P943507	A_24_P943507	0.04847	-4.37535
A_23_P49155	CDH3	0.0236075	6.3926		A_23_P98532	ZDHHC5	0.0360091	-5.1264		A_23_P44942	THC2515746	0.0267637	5.98923
A_24_P256579	TMCO7	0.0253878	6.15592		A_24_P264806	AF090892	0.00104173	-30.9588		A_23_P202881	FEZ1	0.00908383	10.4206
A_32_P112279	CTF8	0.0330675	5.36186		A_23_P116371	MS4A1	0.0062204	-12.6199		A_23_P202894	ACRV1	0.0065561	-12.2895
A_23_P206697	CYB5B	0.0135321	8.50891		A_23_P1912	ZP1	0.0173742	7.48738		A_23_P127522	HYLS1	0.0191344	7.12508
A_24_P934592	LOC348174	0.0292865	-5.71427		A_23_P47517	VPS37C	0.0161495	-7.77338		A_23_P98335	CDON	0.00478545	14.4037
A_23_P77623	ST3GAL2	0.0330853	5.36034		A_24_P930597	BG259864	0.0218966	-6.64641		A_32_P47316	LOC253805	0.0446556	-4.5722
A_24_P14949	PKD1L3	0.036718	-5.07385		A_23_P116376	FLJ12529	0.0326794	-5.39524		A_32_P100771	A_32_P100771	0.0207367	-6.83585
A_23_P106874	PMFBP1	0.0310385	-5.5431		A_23_P98571	C11orf66	0.0383922	-4.95547		A_24_P73109	LOC89944	0.0290763	-5.73582
A_23_P118135	A_23_P118135	0.0302769	-5.61571		A_23_P75790	C11orf9	0.0244115	-6.28255		A_32_P329010	BC030099	0.0326446	-5.39826
A_23_P49448	FA2H	0.00408766	15.5929		A_32_P166540	BC019599	0.0226748	6.52745		A_23_P48109	NINJ2	0.0211766	6.76219
A_23_P54918	LDHD	0.025166	-6.18406		A_23_P203419	FADS1	0.0441076	-4.60251		A_24_P913190	A_24_P913190	0.0321436	-5.44229
A_24_P238386	LOC441774	0.0286967	5.77534		A_32_P214005	LOC790955	0.0334867	-5.32646		A_23_P204417	ITFG2	0.00752797	-11.4604
A_23_P77721	AK127004	0.000151287	-81.2925		A_32_P186741	AI301106	0.0161647	-7.76964		A_24_P516978	THC2677286	0.0062106	-12.63
A_23_P397376	MAF	0.00897553	10.4841		A_32_P50264	BF513091	0.044156	-4.59981		A_32_P462013	CXorf10	0.0173639	7.48968
A_32_P115518	AI207522	0.0343483	5.25569		A_23_P343719	PLCB3	0.0113573	-9.30335		A_23_P128351	EFCAB4B	0.043642	4.6287
A_23_P100263	CMIP	0.001318	-27.5177		A_24_P235783	SF1	0.0188773	-7.17484		A_24_P161655	A_24_P161655	0.0230452	6.47293
A_32_P31425	THC2724750	0.0272557	-5.93266		A_23_P361820	KIAA0404	0.0409803	-4.78669		A_23_P99292	RAD51AP1	0.033161	5.35391
A_23_P318943	ENST00000316859	0.0461736	-4.49102		A_23_P52668	NAALADL1	0.00208833	21.8484		A_23_P87752	LEPREL2	0.0431882	4.65462
A_24_P459621	FLJ34515	0.0204466	6.88571		A_32_P66025	A_32_P66025	0.00871503	-10.6417		A_23_P64954	USP5	0.0454724	4.52802
A_32_P101917	LOC283904	0.0337239	5.30671		A_23_P13007	FKSG44	0.00651873	-12.325		A_32_P132477	THC2539563	0.0361168	5.11831
A_32_P188	THC2788634	0.01989	-6.98439		A_24_P290999	TncRNA	0.0167922	-7.61942		A_23_P72817	GDF3	0.017921	7.3692
A_24_P282266	LOC651721	0.000524404	-43.6512		A_32_P1036	THC2532114	0.0273866	-5.91787		A_23_P2616	CLEC4C	0.0309795	-5.54862
A_23_P106562	GALNS	0.0363406	-5.10164		A_24_P25698	PRO1073	0.0426292	-4.68711		A_32_P211765	THC2576067	0.0305318	5.59111
A_23_P500741	CBFA2T3	0.00235594	-20.566		A_23_P127460	SIPA1	0.0145829	-8.19007		A_32_P13578	THC2757796	0.0224513	6.56098
A_24_P239309	AK056664	0.0020108	-22.2669		A_23_P333330	ZDHHC24	0.039298	-4.89455		A_23_P76298	LOC648942	0.00359342	-16.6369
A_23_P140884	BC014971	0.00880392	10.5872		A_23_P24433	CTSF	0.02289	-6.49561		A_23_P116898	A2M	0.0239289	-6.34796
A_32_P107441	AA076992	0.00101508	-31.3632		A_23_P127475	CCS	0.0407702	-4.7998		A_23_P36624	TAS2R7	0.0150902	-8.04811
A_24_P922349	THC2643488	0.0381309	-4.97345		A_24_P933138	AF087999	0.0251987	-6.17989		A_23_P336506	TAS2R9	0.014036	-8.35157
A_24_P924543	CB854194	0.0305975	-5.58481		A_24_P667838	THC2548576	0.0255207	-6.13924		A_23_P416191	TAS2R44	0.00768858	-11.3386
A_23_P100676	SMG6	0.0159037	-7.8347		A_23_P150147	SSH3	0.00154032	-25.4503		A_23_P62042	PRH1	0.0065213	-12.3225
A_24_P934184	AK096806	0.0158812	-7.84039		A_24_P493646	BE551270	0.0395277	-4.87942		A_32_P208200	THC2659414	0.0312575	-5.5227
A_23_P27239	OR1D2	0.0294197	-5.70073		A_23_P98173	PTPRCAP	0.0108259	-9.53277		A_23_P116890	PRB3	0.0264169	-6.03003
A_23_P141665	OR1A1	0.0298002	-5.66254		A_23_P161522	TMEM134	0.0486363	-4.36729		A_24_P383934	A_24_P383934	0.0411854	-4.77399
A_23_P218375	ITGAE	0.0229646	6.48468		A_24_P241057	CABP2	0.00814564	-11.0121		A_23_P99285	GPR19	0.0326116	5.40113
A_23_P27066	UBE2G1	0.0107602	9.56233		A_32_P32406	X15675	0.00290373	-18.5172		A_32_P11969	THC2694800	0.0296749	5.67504
A_24_P272451	UNQ5783	0.0239073	-6.35092		A_23_P47102	ACY3	0.0405043	4.81654		A_24_P98948	BU943730	0.0477406	4.41121
A_24_P921426	A_24_P921426	0.0380676	-4.97783		A_32_P69333	BX956036	0.0203555	-6.90158		A_23_P76312	GUCY2C	0.0104295	-9.71515
A_23_P118722	ASGR1	0.0236859	6.38164		A_24_P942715	THC2734039	0.0341795	-5.26934		A_23_P364544	C12orf60	0.0185831	7.23306
A_23_P218398	DLG4	0.0490076	-4.34943		A_23_P115955	MRPL21	0.00345586	-16.9666		A_32_P210193	A_32_P210193	0.00252545	-19.8613
A_23_P27075	GABARAP	0.00704568	11.8504		A_24_P537149	A_24_P537149	0.048826	4.35814		A_23_P13852	STRAP	0.00257772	19.6581
A_23_P164289	C17orf81	0.0252434	-6.1742		A_23_P113204	FGF3	0.00864403	-10.6859		A_32_P16625	LOC728688	0.0265355	6.01598
A_23_P164284	CLDN7	0.0214257	6.72149		A_24_P83928	A_24_P83928	0.0160843	-7.78952		A_32_P30966	THC2644897	0.0136577	-8.46888
A_23_P49597	PLSCR3	0.0485545	-4.37125		A_23_P36322	INPPL1	0.0112866	-9.33291		A_23_P162425	GOLT1B	0.0471285	4.44192
A_23_P26810	TP53	0.0459101	-4.50483		A_23_P36305	ATG16L2	0.0470866	-4.44405		A_24_P531810	THC2711548	0.0132864	-8.58883
A_23_P55064	WDR79	0.0386459	-4.9382		A_32_P163594	A_32_P163594	0.0179989	-7.35279		A_32_P126259	THC2668359	0.0133403	8.57111
A_24_P942630	JMJD3	0.000291066	-58.6016		A_32_P138409	THC2623234	0.037189	-5.03976		A_24_P931059	AI874270	0.0154483	7.95211
A_23_P77859	TMEM88	0.0300346	-5.63937		A_24_P706983	THC2674691	0.018027	-7.34689		A_23_P87528	BCAT1	0.0236643	6.38465
A_23_P49674	ARHGEF15	0.0136369	-8.47549		A_23_P47704	UCP2	0.038787	4.92866		A_23_P53345	ARNTL2	0.0295328	5.6893
A_24_P256415	AK094860	0.0384602	-4.95083		A_24_P931377	BM874185	0.0317795	-5.47493		A_24_P341646	AF113698	0.0305858	-5.58594
A_23_P402176	CCDC42	0.0146773	-8.1631		A_24_P218765	THC2500271	0.00915912	-10.377		A_23_P98923	IPO8	0.0242503	6.30418
A_24_P255986	LOC388333	0.0436434	4.62862		A_23_P351837	FLJ33790	0.0332985	-5.34227		A_32_P149591	THC2668710	0.0342114	-5.26675
A_24_P783433	A_24_P783433	0.00892281	-10.5154		A_23_P87401	GDPD5	0.030232	-5.62007		A_24_P887768	DB363693	0.0427606	4.67942
A_32_P209770	THC2650022	0.00965185	-10.1049		A_23_P76006	SERPINH1	0.00892967	10.5113		A_23_P98930	C12orf35	0.00728109	11.6552
A_23_P141302	ZNF18	0.00979377	-10.0304		A_23_P105197	CAPN5	0.00889369	10.5329		A_23_P151093	YARS2	0.0136483	8.47188
A_23_P378766	ENST00000268714	0.00304799	-18.0717		A_24_P914649	THC2523877	0.00388598	-15.9949		A_23_P162466	PKP2	0.034119	5.27426
A_32_P136477	A_32_P136477	0.0436553	-4.62795		A_24_P835763	CR601694	0.0177337	-7.40906		A_24_P13406	C12orf40	0.0106391	-9.61748
A_24_P332161	LOC731479	0.0234245	-6.41844		A_23_P150746	DKFZp547G183	0.0290568	-5.73783		A_24_P928319	AL573187	0.0319885	-5.45613
A_23_P84705	TNFRSF13B	0.0343958	5.25187		A_24_P192988	CCDC89	0.000208248	-69.2854		A_32_P221723	THC2652093	0.0131179	-8.64493
A_23_P311410	AL831885	0.0102285	-9.81165		A_23_P53193	SYTL2	0.00252591	19.8594		A_23_P408285	PRICKLE1	0.0131485	8.63467
A_23_P388798	SMCR5	0.0134485	-8.53587		A_32_P89099	CA424270	0.0444302	4.5846		A_24_P530900	A_24_P530900	0.0321509	-5.44164
A_24_P33785	AK057830	0.0122475	-8.9528		A_24_P887092	THC2645879	0.0327651	-5.38782		A_23_P308464	ARID2	0.0121073	-9.00544
A_23_P77908	FLJ31196	0.0290267	-5.74094		A_23_P87421	BC063022	0.040245	-4.83302		A_23_P87839	SFRS2IP	0.0412622	-4.76925
A_24_P489164	AY358202	0.0320947	-5.44665		A_32_P93403	BX379032	0.0352694	5.18288		A_24_P921343	AK025132	0.0318029	-5.47282
A_24_P925540	AF130065	0.0361566	-5.11534		A_24_P289845	CR625571	0.0158592	7.84595		A_32_P130738	THC2551317	0.00570701	-13.1805
A_23_P359762	MGC33894	0.0351649	-5.19099		A_24_P261383	JOSD3	0.037395	-5.02505		A_32_P9057	THC2496768	0.0457345	-4.51409
A_23_P89509	SPAG5	0.0321745	5.43954		A_23_P24365	ANKRD49	0.0195351	-7.04945		A_23_P204536	SENP1	0.0348485	5.2158
A_23_P71981	ERAL1	0.0437663	4.62167		A_23_P104624	ENDOD1	0.00238487	-20.4404		A_24_P98914	PFKM	0.0068455	12.0243
A_23_P78122	MYO18A	0.0217962	6.6622		A_23_P86822	CEP57	0.0318532	-5.46828		A_23_P47904	CCDC65	0.0144594	-8.22575
A_24_P649436	CN478720	0.0341234	-5.2739		A_32_P30238	THC2719486	0.00984756	-10.0025		A_23_P128154	TUBA6	0.0259373	6.08778
A_32_P89277	A_32_P89277	0.00990024	-9.97548		A_32_P209582	THC2663167	0.0283554	-5.81152		A_23_P36860	LARP4	0.0259183	6.0901
A_32_P34750	AV702101	0.00774525	-11.2966		A_23_P217972	HSPC048	0.00982035	-10.0166		A_23_P318115	LOC57228	0.0203064	6.91019
A_23_P207600	PSMD11	0.0458646	4.50722		A_32_P140475	KIAA1377	0.00964421	-10.109		A_24_P324783	ACVRL1	0.00506587	13.9965
A_24_P73962	CD518214	0.0424479	-4.69778		A_32_P176174	A_32_P176174	0.0108464	-9.5236		A_24_P255654	LOC400039	0.03957	4.87666
A_23_P389102	MYO1D	0.0125934	8.82666		A_32_P80697	A_32_P80697	0.0472252	-4.43703		A_23_P204052	PCBP2	0.00441734	14.9961
A_23_P164089	RFFL	0.0414291	-4.75901		A_24_P115774	BIRC2	0.0255651	-6.13371		A_23_P415532	AK054879	0.0319636	-5.45836
A_32_P67223	THC2726754	0.0428724	-4.6729		A_32_P166760	BE074871	0.0460336	-4.49834		A_32_P88555	A_32_P88555	0.0184842	-7.25293
A_24_P935391	THC2578957	0.0499197	-4.30639		A_23_P116168	KIAA1826	0.00657407	12.2725		A_32_P99032	THC2532209	0.0130727	-8.66017
A_24_P697437	THC2537711	0.0224999	-6.55365		A_24_P928371	NP297856	0.0201985	-6.9292		A_24_P516246	FLJ12825	0.0357298	-5.14752
A_23_P207582	CCL16	0.0343988	-5.25162		A_23_P339098	SLC35F2	0.0303787	-5.60585		A_23_P64825	LACRT	0.0307529	-5.57002
A_24_P133905	CCL23	0.0330853	-5.36034		A_24_P930262	A_24_P930262	0.0362121	-5.11119		A_24_P218814	RDH5	0.0306894	-5.57605
A_23_P55270	CCL18	0.00434692	15.1178		A_24_P346967	THC2627335	0.0293675	-5.70602		A_23_P43946	CIP29	0.0324856	5.41213
A_24_P109962	LOC730464	0.0465656	4.47068		A_23_P35916	ATM	0.00297496	-18.2932		A_23_P162238	RAB5B	0.0169236	7.58903
A_23_P207537	DUSP14	0.00310259	17.9112		A_24_P289854	A_24_P289854	0.04469	4.57032		A_23_P53288	TMEM4	0.000798908	-35.3583
A_23_P207541	AK091801	0.0467335	-4.46205		A_32_P43914	THC2712687	0.0104039	-9.72729		A_23_P76078	IL23A	0.0285428	-5.79158
A_23_P164210	TBC1D3	0.0414425	-4.75819		A_32_P152986	THC2634713	0.043659	-4.62773		A_23_P411612	SPRYD4	0.0195268	-7.05099
A_24_P779605	THC2527406	0.0315807	5.49299		A_23_P418451	LOC120379	0.000932059	-32.7321		A_23_P203841	BAZ2A	0.037706	5.00306
A_24_P248083	SNIP	0.0172081	-7.5244		A_23_P98382	TIMM8B	0.0260295	-6.07656		A_23_P22273	D00022	0.0486019	4.36896
A_24_P936010	AY358253	0.00689494	-11.9806		A_23_P116187	BCDO2	0.014068	8.34186		A_23_P33216	ATP5B	0.00997848	9.9357
A_24_P789033	AW452819	0.00319544	-17.6479		A_23_P127579	PTS	0.0369195	5.05918		A_23_P13683	ZBTB39	0.0335306	5.32279
A_23_P159119	CRKRS	0.0497037	4.31648		A_23_P13150	C11orf71	0.0143999	-8.2431		A_23_P47879	STAT6	0.0266363	6.00413
A_24_P931139	THC2549122	0.0243237	-6.29432		A_32_P147696	LOC283143	0.0328144	-5.38356		A_24_P141707	INHBE	0.023617	-6.39127
A_23_P118834	TOP2A	0.0145972	8.18597		A_23_P98402	SIDT2	0.00187104	-23.086		A_23_P162199	PIP5K2C	0.0256381	6.12462
A_32_P20221	AK095738	0.0121746	8.98005		A_23_P203173	IL10RA	0.00216602	-21.4517		A_23_P87461	B4GALNT1	0.00335191	17.229
A_23_P425925	KRT222P	0.0139063	8.39126		A_23_P127608	TMPRSS4	0.0298563	5.65698		A_23_P36392	BC007968	0.0219472	6.63848
A_23_P89649	KRTAP3-3	0.0051669	-13.8579		A_24_P922909	AF272377	0.00383234	-16.1071		A_24_P618928	CR602022	0.0140635	8.34325
A_23_P107454	KRTAP3-1	0.0106822	9.59774		A_24_P204011	FOXR1	0.0426139	-4.68801		A_24_P573224	AK025388	0.000528661	43.475
A_23_P49988	KRTAP4-2	0.000606826	40.5761		A_24_P355626	ABCG4	0.0121254	-8.9986		A_23_P162449	SRGAP1	0.00817098	-10.9948
A_23_P107465	KRT31	0.0404274	-4.82141		A_23_P310590	OAF	0.0320737	-5.44851		A_23_P370569	FLJ32549	0.0282583	5.82194
A_23_P100990	KRT38	0.0281713	-5.83132		A_24_P298986	AF090906	0.00382215	-16.1287		A_23_P340722	XPOT	0.0167798	7.62231
A_23_P66787	ACLY	0.00113764	29.6228		A_24_P152315	A_24_P152315	0.0304731	-5.59674		A_32_P83256	AK023663	0.0369378	5.05786
A_23_P38346	LGP2	0.0332795	5.34388		A_24_P50368	BRCC2	0.0254572	-6.1472		A_23_P204048	DYRK2	0.0452967	4.53743
A_24_P287941	PSMC3IP	0.00992611	9.96228		A_24_P342055	GRAMD1B	0.0087628	-10.6123		A_24_P41540	A_24_P41540	0.00105838	30.7139
A_23_P164141	PSME3	0.0150885	8.04856		A_23_P125204	OR10G8	0.0380915	-4.97617		A_24_P661612	AK097371	0.0368292	5.06574
A_23_P431776	ETV4	0.0214575	6.71633		A_23_P104865	ENST00000355343	0.0330562	-5.36282		A_23_P47924	PTPRR	0.0185297	7.24377
A_23_P118571	SOST	0.0270473	-5.95644		A_23_P139050	OR8D2	0.0373183	-5.03051		A_32_P129507	THC2731628	0.0439668	4.61039
A_23_P66593	GFAP	0.046889	-4.45409		A_23_P47410	ESAM	0.028123	-5.83654		A_32_P59262	THC2580884	0.00585724	-13.0089
A_24_P374445	C17orf57	0.00796407	-11.1385		A_23_P64280	AY358681	0.0108905	-9.50399		A_24_P761727	A_24_P761727	0.0240581	6.33026
A_32_P926007	BC031827	0.040546	-4.8139		A_24_P943507	A_24_P943507	0.00980717	-10.0234		A_24_P349547	LOC651147	0.0311736	5.53049
A_23_P15619	PRAC	0.04516	-4.54478		A_23_P309250	FLJ30719	0.000794472	-35.457		A_24_P630994	AA731781	0.0194844	-7.05889
A_24_P418152	FLJ40194	0.0346628	-5.2305		A_24_P4661	EI24	0.0314863	5.50162		A_24_P153234	A_24_P153234	0.0312809	5.52053
A_24_P150931	NXPH3	0.0344868	-5.24456		A_23_P202894	ACRV1	0.00260368	-19.5595		A_32_P235274	AW276332	0.0117651	9.13782
A_23_P107238	MBTD1	0.00685775	-12.0134		A_23_P138910	DDX25	0.026585	-6.01015		A_32_P28664	CA418661	0.0380553	4.97868
A_32_P47474	A_32_P47474	0.0471653	-4.44005		A_23_P202905	TIRAP	0.00932685	-10.282		A_32_P42329	BQ004014	0.0491806	4.34118
A_23_P3921	FLJ11710	0.0195142	-7.05335		A_24_P355649	FLI1	0.0279117	-5.85955		A_23_P128215	SOCS2	0.00514447	-13.8883
A_32_P48498	BF197320	0.0307339	-5.57182		A_32_P228699	PRDM10	0.0196599	7.02638		A_23_P25396	NR1H4	0.015203	-8.01751
A_32_P171232	THC2692419	0.0443897	4.58684		A_23_P98345	SNX19	0.0137268	-8.4471		A_24_P487296	N24703	0.0402494	-4.83274
A_32_P169179	MSX2P	0.038805	4.92745		A_24_P299108	AK055470	0.0370429	5.05026		A_23_P2501	PAH	0.0103846	9.73646
A_24_P101101	ENST00000310218	0.0139366	8.38195		A_24_P73109	LOC89944	0.038035	-4.98008		A_24_P536311	THC2669119	0.0209696	-6.79657
A_23_P337899	RNF190	0.0315928	-5.49189		A_24_P913190	A_24_P913190	0.0187181	-7.20617		A_32_P163089	LOC387882	0.0112507	9.34804
A_24_P365129	THC2504193	0.0483919	4.37916		A_24_P943429	A_24_P943429	0.0460695	-4.49646		A_24_P629883	AY358241	0.0423397	-4.70418
A_32_P100338	THC2586959	0.0272997	5.92768		A_24_P127082	A_24_P127082	0.0112911	-9.33102		A_32_P138950	BC034326	0.0324464	5.41556
A_32_P92325	BF591978	0.0403478	4.82647		A_23_P204417	ITFG2	0.00463292	-14.6406		A_23_P419714	BTBD11	0.033569	5.31958
A_23_P4161	ARSG	0.0447994	-4.56434		A_24_P516978	THC2677286	0.00515473	-13.8744		A_32_P56249	THC2670291	0.0436899	-4.62598
A_24_P399341	A_24_P399341	0.00186291	23.1365		A_23_P64962	A_23_P64962	0.00704334	-11.8524		A_23_P333650	RAD9B	0.0137922	-8.42664
A_32_P100830	THC2686967	0.0365762	-5.08424		A_24_P255314	SRP14P1	0.000865486	33.9694		A_24_P282274	BC030993	0.00259021	-19.6104
A_23_P55020	CD300LF	0.0453786	-4.53304		A_23_P36700	TAPBPL	0.0411003	-4.77925		A_24_P152793	A_24_P152793	0.0188025	7.18952
A_23_P49546	GRIN2C	0.0488665	-4.35619		A_23_P13899	GAPDH	0.0363045	5.10431		A_24_P928473	AK092832	0.0358104	-5.1414
A_24_P416289	KIAA0195	0.00834882	10.8756		A_24_P295999	CD4	0.00756937	-11.4286		A_23_P47955	OAS3	0.00602488	12.825
A_23_P26697	TRIM47	0.0462123	4.489		A_23_P53546	ENST00000229270	0.0140551	8.34577		A_24_P119505	BC007399	0.00960735	10.1286
A_24_P517252	PRCD	0.0358147	-5.14107		A_23_P151098	SPSB2	0.024316	-6.29534		A_32_P209325	BC075823	0.024621	6.25475
A_23_P77776	SFRS2	0.0314574	5.50428		A_23_P64938	MBOAT5	0.0158011	-7.8607		A_32_P6778	AI219192	0.00234652	20.6074
A_23_P15765	TNRC6C	0.0393214	4.893		A_23_P363968	C1RL	0.0369232	-5.05892		A_32_P30004	AF086044	0.018954	7.1599
A_32_P320835	LOC651900	0.00393412	-15.8961		A_24_P632230	A_24_P632230	0.0335636	5.32003		A_23_P319895	SETD1B	0.0249153	6.21629
A_23_P125078	SLC26A11	0.0372361	-5.03638		A_24_P315256	A_24_P315256	0.0216647	-6.68308		A_23_P2258	CCDC62	0.0365714	-5.08459
A_23_P327140	C17orf27	0.031221	-5.52609		A_32_P221305	BC073935	0.0444975	-4.58089		A_23_P128094	ABCB9	0.00848071	-10.7897
A_32_P222474	THC2672701	0.0493444	4.3334		A_24_P7157	FAM80B	0.00041338	-49.1689		A_32_P175321	AK057740	0.03657	-5.0847
A_24_P230176	MGC16597	0.0428415	-4.6747		A_23_P105495	TAS2R14	0.022186	-6.60145		A_24_P66691	ENST00000299308	0.0152796	7.99691
A_23_P207905	SECTM1	0.00948363	10.1954		A_23_P376114	TAS2R46	0.00968525	-10.0872		A_23_P203972	FZD10	0.0290274	5.74087
A_24_P367843	BC033940	0.0329796	-5.36937		A_24_P383934	A_24_P383934	0.0269944	-5.96251		A_23_P203829	ZNF10	0.0292695	5.716
A_23_P66967	CETN1	0.026257	-6.04912		A_23_P116872	PRB4	0.0264202	-6.02964		A_24_P118052	TPTE2	0.00988878	9.98134
A_32_P94221	LOC645158	0.00393158	-15.9013		A_23_P139434	PRB2	0.0226654	-6.52885		A_23_P105815	BC008631	0.0365666	-5.08494
A_24_P739075	LOC645256	0.0279782	5.85229		A_23_P14026	CREBL2	0.0493943	4.33104		A_23_P53815	GJA3	0.0243559	-6.28999
A_32_P70073	THC2747796	0.0446084	-4.57479		A_24_P98948	BU943730	0.0224883	6.55541		A_23_P204941	GJB2	0.027307	-5.92685
A_32_P56434	AW079854	0.0144538	-8.22737		A_23_P105691	GPRC5D	0.0243545	-6.29017		A_23_P2745	GJB6	0.00568302	-13.2085
A_32_P218977	THC2646965	0.0143201	-8.26653		A_24_P66969	LOC440087	0.0195187	-7.0525		A_24_P418786	A_24_P418786	0.0469621	4.45037
A_23_P55551	CHMP1B	0.022701	-6.52355		A_23_P364544	C12orf60	0.0337001	5.30868		A_23_P340909	C13orf3	0.00669068	12.164
A_23_P135878	SPIRE1	0.00258077	-19.6464		A_23_P136347	EPS8	0.0157356	7.87743		A_23_P128663	SACS	0.0446687	4.57148
A_32_P40673	A_32_P40673	0.0431882	4.65462		A_32_P209104	AI267321	0.0330622	5.36231		A_23_P140057	TNFRSF19	0.00382265	16.1276
A_23_P207939	C18orf1	0.00186485	-23.1244		A_24_P307184	LOC400013	0.0281767	5.83073		A_23_P117175	PARP4	0.0147364	8.14634
A_23_P55515	RNMT	0.0287351	5.7713		A_23_P47857	TM7SF3	0.0352156	5.18705		A_23_P204913	RNF17	0.0319002	-5.46405
A_23_P435649	C18orf16	0.000580898	-41.4726		A_23_P53345	ARNTL2	0.00826526	10.9312		A_24_P298996	CENPJ	0.00844976	10.8097
A_24_P668333	THC2527464	0.0485254	-4.37266		A_23_P98923	IPO8	0.0464783	4.47519		A_24_P59827	U82313	0.0484707	-4.37532
A_23_P89835	CR597075	0.0448135	4.56357		A_32_P136063	AW365443	0.00968408	10.0878		A_23_P76654	CDX2	0.0219962	-6.63083
A_32_P155169	AK057518	0.0324929	-5.41149		A_23_P53329	FLJ13224	0.0162068	-7.75928		A_32_P185398	THC2750143	0.036926	-5.05871
A_23_P392429	ZNF396	0.0042893	-15.2197		A_32_P12214	LOC440093	0.0168957	7.59545		A_23_P334308	KIAA0774	0.00302407	18.1433
A_23_P96249	BRUNOL4	0.0464685	-4.47569		A_32_P472968	BC047110	0.0203858	6.89629		A_23_P117242	SLC7A1	0.0410633	4.78154
A_23_P208030	SYT4	0.0429089	-4.67078		A_23_P204324	DNM1L	0.00529938	-13.6822		A_24_P934522	CR611122	0.00579706	13.0768
A_23_P38757	SLC14A1	0.0186184	7.226		A_24_P13406	C12orf40	0.0443871	-4.58699		A_24_P933310	THC2617330	0.00115301	-29.4244
A_32_P139311	A_32_P139311	0.0372336	-5.03656		A_23_P390700	CNTN1	0.0103501	9.75293		A_32_P54346	AL137709	0.0137248	-8.44775
A_23_P50052	ENST00000324663	0.0328059	-5.3843		A_24_P928319	AL573187	0.040982	-4.78658		A_23_P392541	SPG20	0.0232308	6.4461
A_32_P37592	SCARNA17	0.0423759	-4.70204		A_32_P221723	THC2652093	0.0126759	-8.79732		A_23_P162822	EXOSC8	0.016123	7.77992
A_24_P782308	CR596491	0.0268365	5.98076		A_24_P4877	ZCRB1	0.024389	6.28556		A_24_P110591	A_24_P110591	0.0283102	5.81636
A_24_P290134	LOC342784	0.0130741	8.65969		A_23_P408285	PRICKLE1	0.0479061	4.40301		A_23_P432077	RP11-125A7.3	0.00141306	26.5742
A_24_P211106	ENST00000382790	0.0335788	5.31876		A_24_P530900	A_24_P530900	0.0476895	-4.41375		A_23_P128574	RP11-301I17.1	0.0102877	9.78293
A_23_P304054	ZCCHC2	0.0428799	-4.67246		A_24_P110503	DBX2	0.0472812	-4.43421		A_24_P179351	TPT1	0.0296454	5.67799
A_24_P400645	ENST00000306565	0.0299194	-5.65073		A_24_P662177	THC2666469	0.0377511	-4.99989		A_32_P56604	SPERT	0.0377542	-4.99967
A_23_P89762	PHLPP	0.021149	6.76676		A_23_P14083	AMIGO2	0.0241034	6.32408		A_24_P737416	CR600585	0.0142179	8.29685
A_32_P164494	THC2535233	0.0383787	-4.9564		A_23_P48175	TMEM106C	0.0240994	6.32463		A_32_P88905	LOC647131	0.0163329	-7.72854
A_32_P55344	CN364769	0.0171334	-7.5412		A_24_P98914	PFKM	0.00010354	98.2682		A_23_P151405	CKAP2	0.0116233	9.19442
A_23_P502413	SERPINB4	0.016202	7.76046		A_23_P22200	ASB8	0.0197915	7.00227		A_23_P162787	SUGT1	0.0407408	4.80165
A_23_P44466	CCDC102B	0.029784	-5.66415		A_23_P64770	DDX23	0.00479039	14.3963		A_24_P349489	A_24_P349489	0.0134097	8.54845
A_24_P694820	THC2533951	0.0250082	-6.20429		A_23_P53370	RND1	0.007786	11.2667		A_24_P741023	BC008476	0.0128489	-8.73676
A_23_P393670	SALL3	0.0437062	4.62506		A_23_P162314	DHH	0.00618055	-12.6609		A_24_P633283	AF339766	0.00505882	-14.0063
A_23_P209167	FSTL3	0.0101798	9.83544		A_24_P884506	THC2707049	0.023712	-6.37799		A_23_P411881	C13orf24	0.0401348	4.84007
A_23_P208991	PALM	0.0106068	9.63233		A_23_P204745	SMARCD1	0.0132592	8.59784		A_24_P548060	AK056689	0.0253364	-6.16241
A_24_P14367	PTBP1	0.0115113	9.23982		A_23_P151267	LIMA1	0.0253385	6.16215		A_23_P76690	UCHL3	0.0494739	4.32728
A_23_P153741	AZU1	0.0452519	-4.53984		A_23_P36860	LARP4	0.005545	13.3733		A_24_P153324	LOC390413	0.0281637	5.83214
A_23_P142345	PRTN3	0.0252929	6.16792		A_32_P53976	A_32_P53976	0.0141882	-8.3057		A_23_P2831	EDNRB	0.0261637	6.06033
A_24_P42495	BC010544	0.0299501	5.6477		A_23_P105646	ATF1	0.00410996	15.5503		A_24_P926189	ENST00000377131	0.042564	-4.69094
A_23_P5089	ATP5D	0.0187069	7.20839		A_23_P40025	DAZAP2	0.0454691	4.5282		A_32_P195793	THC2559650	0.0437058	4.62509
A_32_P162524	THC2673973	0.00847136	10.7957		A_23_P318115	LOC57228	0.0130982	8.65159		A_32_P83570	AF339813	0.0172343	-7.51852
A_23_P90510	REEP6	0.0281772	5.83068		A_32_P9924	THC2525505	0.0205833	-6.86209		A_23_P88021	GPR180	0.0203927	6.8951
A_23_P39263	ZNF57	0.0123866	-8.90142		A_24_P324783	ACVRL1	0.0134384	8.53915		A_24_P877350	THC2694422	0.0157565	-7.87211
A_23_P60775	BRUNOL5	0.0289975	-5.74396		A_23_P25187	KRT81	0.0235141	-6.40575		A_24_P554882	THC2595827	0.0472639	4.43508
A_23_P355471	TBXA2R	0.0258538	-6.098		A_24_P246963	LOC400036	0.0241424	6.31879		A_24_P324506	A_24_P324506	0.0237485	6.3729
A_23_P56146	RAXL1	0.0052202	-13.7864		A_24_P255654	LOC400039	0.0479537	4.40065		A_23_P205007	RANBP5	0.028022	5.84751
A_23_P165028	DAPK3	0.0287386	5.77094		A_23_P361495	ATF7	0.00687342	11.9996		A_23_P253177	STK24	0.00601956	12.8307
A_23_P119478	EBI3	0.037764	-4.99899		A_24_P315326	LOC341412	0.0270182	-5.95977		A_24_P221092	AF289615	0.0410497	-4.78238
A_23_P130865	CCDC94	0.0331036	5.35879		A_23_P87616	ATP5G2	0.0309297	5.55331		A_23_P347100	A_23_P347100	0.0364306	5.09497
A_24_P15640	C19orf31	0.0135085	-8.51649		A_32_P29408	BX337332	0.0284617	-5.80019		A_24_P936111	AY358798	0.0178142	-7.39185
A_23_P27556	EMR1	0.0364075	5.09668		A_24_P664995	AK055641	0.0227553	6.51549		A_24_P773180	AA995392	0.000839045	-34.5012
A_24_P924611	ENST00000359590	0.00461777	-14.6648		A_23_P2355	CBX5	0.00819848	10.9762		A_24_P917556	THC2540497	0.00915873	-10.3773
A_32_P185481	AK127494	0.036578	-5.08411		A_23_P116809	COPZ1	0.0268497	5.97922		A_24_P568645	LOC649459	0.0154807	7.94358
A_32_P149735	A_32_P149735	0.0457778	-4.5118		A_23_P47950	FAM112B	0.0409876	4.78624		A_23_P205188	TMCO3	0.0272655	5.93155
A_23_P394043	KIAA1543	0.0476283	4.4168		A_24_P64653	METTL7B	0.043218	-4.65291		A_32_P200092	R25063	0.000368146	-52.1039
A_23_P131089	ANKRD47	0.00238128	-20.4559		A_23_P43946	CIP29	0.0415541	4.75138		A_24_P483083	TFDP1	0.0402294	4.83402
A_24_P714984	THC2618237	0.0426362	-4.6867		A_23_P162238	RAB5B	9.9028e-05	100.482		A_24_P75888	A_24_P75888	0.0156662	-7.89528
A_24_P933655	A_24_P933655	0.0309746	-5.54909		A_23_P150852	FAM62A	0.0295342	5.68916		A_32_P43588	POTE14	0.0146196	-8.17954
A_23_P5211	MUC16	0.0131104	8.64746		A_23_P2223	MYL6B	0.0426229	4.68748		A_32_P16323	ENST00000355077	0.0303764	-5.60607
A_23_P141939	OR7G3	0.0176406	-7.42911		A_23_P344973	MYL6	0.0285868	5.78692		A_23_P128868	OR11H12	0.006389	-12.4507
A_23_P95923	ZNF562	0.0218309	-6.65674		A_23_P53288	TMEM4	0.001042	30.9548		A_23_P76882	CCNB1IP1	0.0393148	-4.89344
A_23_P101332	FLJ12949	0.0406432	-4.80778		A_23_P64689	USP52	0.0262382	6.05136		A_24_P109881	LOC554207	0.0329814	5.36922
A_24_P255415	ENST00000316772	0.0499127	-4.30671		A_23_P76078	IL23A	0.0361328	-5.11712		A_24_P701814	LOC401744	0.0428952	4.67157
A_24_P75920	LOC126075	0.00956162	-10.1532		A_24_P326739	GLS2	0.0307391	-5.57133		A_23_P44854	U39099	0.0407249	4.80265
A_24_P341006	LOC729279	0.0356309	5.15505		A_23_P425073	RBMS2	0.0392754	4.89604		A_23_P88249	RBM23	0.0472541	4.43557
A_24_P387321	ZNF44	0.0196816	-7.02237		A_23_P203841	BAZ2A	0.0480373	4.39653		A_23_P76851	PRMT5	0.0103132	9.77064
A_23_P101476	ZNF442	0.0158124	-7.85783		A_23_P162228	NACA	0.0149691	8.08133		A_23_P106042	CMTM5	0.0033714	17.1789
A_24_P15062	ZNF490	0.0348357	-5.21681		A_23_P25030	HSD17B6	0.0154415	-7.95389		A_23_P162982	DHRS4	0.0135558	8.50132
A_23_P101480	MAST1	0.0126533	-8.80535		A_23_P64751	ADMR	0.0108777	-9.50969		A_24_P344087	REC8L1	0.034343	-5.25612
A_23_P5281	LYL1	0.0319083	5.46332		A_23_P13683	ZBTB39	0.026766	5.98896		A_23_P65618	TGM1	0.00649867	12.3442
A_24_P734060	LOC284454	0.0411168	-4.77822		A_23_P162288	MYO1A	0.0241184	-6.32204		A_32_P13168	BX115853	0.0278471	5.86664
A_23_P164814	C19orf57	0.0445305	-4.57907		A_23_P47879	STAT6	0.013309	-8.58141		A_23_P83991	A_23_P83991	0.0329503	-5.37188
A_32_P52330	LOC113230	0.0415286	-4.75293		A_23_P360167	DCTN2	0.030663	5.57857		A_24_P922120	A_24_P922120	0.00473141	-14.4864
A_23_P208579	THC2517558	0.0317511	-5.47751		A_23_P162199	PIP5K2C	0.00255228	19.7562		A_23_P205419	BRMS1L	0.0271331	5.94661
A_23_P502312	CD97	0.0105437	-9.66159		A_23_P203790	OS9	0.00238248	20.4507		A_23_P88194	SIP1	0.0117397	9.14789
A_23_P90407	CASP14	0.0436261	-4.6296		A_24_P417935	CR590071	0.0244582	-6.27632		A_23_P117387	MIA2	0.0254479	-6.14837
A_24_P331150	FLJ39501	0.0372082	-5.03838		A_23_P64650	TSFM	0.019016	7.14788		A_23_P48691	ARF6	0.0379618	4.98517
A_23_P39410	OR10H3	0.0372707	5.03391		A_23_P390157	AVIL	0.0367893	-5.06865		A_23_P106158	L2HGDH	0.00808718	11.0524
A_32_P200238	UCA1	0.02594	6.08745		A_24_P618928	CR602022	0.00259622	19.5876		A_23_P32536	GNG2	0.0191214	7.12757
A_24_P882309	A_24_P882309	0.0281247	-5.83636		A_23_P162449	SRGAP1	0.044012	-4.60786		A_23_P163087	NID2	0.0287279	5.77206
A_23_P39465	BST2	0.0261011	6.06788		A_23_P370569	FLJ32549	0.0140254	8.3548		A_23_P398836	KIAA1344	0.0246508	6.25083
A_32_P25065	A_32_P25065	0.00634577	-12.4935		A_23_P25097	C12orf31	0.0220997	6.61476		A_23_P128930	PSMC6	0.0403017	4.8294
A_23_P153745	IFI30	0.0210535	6.78258		A_23_P113382	THC2651649	0.0371903	5.03967		A_23_P88347	PLEKHC1	0.0470068	4.4481
A_23_P165130	FKSG24	0.0188749	-7.17532		A_32_P232237	THC2682280	0.0096235	10.12		A_23_P48669	CDKN3	0.0265389	6.01558
A_24_P194154	UPF1	0.0474272	-4.42686		A_32_P150418	CR624880	0.0109393	9.48243		A_23_P335661	SAMD4A	0.0245645	6.26222
A_23_P79032	MGC10814	0.00519964	-13.8138		A_24_P56270	CR612226	0.0406044	4.81022		A_23_P163079	GCH1	0.00156173	25.2748
A_24_P565430	A_24_P565430	0.02142	-6.72241		A_23_P105730	MDM1	0.0319033	5.46377		A_24_P588578	A_24_P588578	0.0203873	-6.89604
A_23_P16607	ZNF506	0.0334567	-5.32896		A_24_P118531	BP290435	0.0149746	8.07983		A_32_P137399	ENST00000335142	0.0435407	-4.63445
A_32_P81806	THC2700133	0.0462396	-4.48758		A_32_P146169	AW673984	0.0364188	5.09584		A_23_P37265	C14orf108	0.00446446	14.9162
A_32_P469390	LOC374890	0.00319966	17.6362		A_32_P158708	DB380247	0.00256303	19.7146		A_23_P383601	FLJ31306	0.000626045	-39.9478
A_24_P929640	THC2504595	0.0193868	-7.07717		A_23_P2661	RAP1B	0.011041	9.43792		A_24_P321715	THC2505348	0.0476924	-4.41361
A_23_P339687	ZNF675	0.0237191	-6.377		A_23_P14062	NUP107	0.0410359	4.78324		A_24_P604851	AK023892	0.0373347	5.02934
A_24_P494943	AK128099	0.0330972	5.35933		A_24_P920922	BC067077	0.0276844	-5.8846		A_23_P205575	GPR135	0.0173981	-7.48211
A_23_P119634	UPK1A	0.0352995	-5.18054		A_23_P162336	CNOT2	0.00711732	11.79		A_32_P121350	BM681332	0.0348826	-5.21311
A_24_P16214	AK090827	0.0090532	-10.4384		A_23_P47924	PTPRR	0.0112423	9.35161		A_23_P128897	A_23_P128897	0.00720531	-11.717
A_32_P38806	A_32_P38806	0.0425378	-4.69248		A_24_P263956	LOC552889	0.0491695	4.34171		A_24_P924240	A_24_P924240	0.0282068	-5.82748
A_32_P11	THC2521656	0.018665	-7.21672		A_24_P381499	GLIPR1L2	0.0443827	-4.58723		A_24_P863363	A_24_P863363	0.00696383	-11.9206
A_32_P20952	THC2742226	0.0296492	-5.67761		A_23_P338912	PHLDA1	0.00901108	-10.4631		A_32_P205217	THC2674766	0.00946212	-10.2072
A_23_P119732	ZFP30	0.00923431	-10.3341		A_24_P409881	LOC338756	0.0257187	6.11463		A_23_P99693	ZBTB1	0.0402292	-4.83403
A_23_P27795	SPINT2	0.0330061	5.36711		A_24_P56252	AF086032	0.00545302	13.4865		A_23_P25835	FNTB	0.0228664	6.49908
A_32_P163036	AK075484	0.0460671	-4.49658		A_23_P204564	PPP1R12A	0.0357794	5.14375		A_32_P48066	THC2685373	0.0284696	-5.79934
A_32_P174025	SELV	0.0225079	-6.55245		A_23_P105664	CCDC59	0.0119107	9.0808		A_24_P134850	PLEKHH1	0.0335991	5.31707
A_24_P796321	LOC342900	0.0278976	-5.8611		A_23_P2322	TSPAN19	0.0341103	-5.27497		A_24_P152833	CV323793	0.0242375	6.30591
A_24_P931974	AK074670	0.0219252	-6.64193		A_24_P410399	LRRIQ1	0.0245422	6.26517		A_23_P105957	ACTN1	0.0401108	4.84161
A_23_P50320	A_23_P50320	0.00939301	-10.2452		A_24_P464273	A_24_P464273	0.00837532	-10.8582		A_24_P586450	THC2698568	0.0231177	-6.46242
A_23_P164718	SNRPA	0.0391922	4.90156		A_24_P915787	BM982932	0.00715499	-11.7586		A_24_P150466	SMOC1	0.00212464	21.6603
A_23_P107795	FLJ10241	0.0157655	7.8698		A_32_P225870	THC2575688	0.0060589	12.7886		A_32_P147678	MAP3K9	0.0451934	4.54298
A_32_P107734	BE930400	0.0306608	-5.57878		A_23_P87560	BTG1	0.00502356	14.0557		A_23_P37311	PCNX	0.000542478	-42.9173
A_23_P39304	PSG9	0.0476491	4.41576		A_23_P128215	SOCS2	0.00178792	-23.618		A_23_P140347	PAPLN	0.0356284	-5.15525
A_23_P5064	IGSF4C	0.0156577	-7.89748		A_32_P104478	AK026881	0.0298173	-5.66084		A_24_P417959	C14orf43	0.0223955	6.56944
A_23_P90333	ZNF404	0.0376156	5.00942		A_32_P162095	THC2673084	0.034295	-5.25999		A_24_P930180	A_24_P930180	0.025064	-6.19711
A_24_P924329	THC2642409	0.045417	4.53098		A_23_P99163	DRAM	0.0416851	-4.74342		A_24_P944597	A_24_P944597	0.0359501	-5.13084
A_24_P880155	THC2619309	0.0492884	-4.33606		A_32_P167459	AK021744	0.0470453	-4.44614		A_24_P642426	AI051572	0.0247763	-6.23437
A_24_P204654	MAG	0.0305123	-5.59298		A_32_P163089	LOC387882	0.00734218	11.6061		A_23_P163143	ACYP1	0.0391506	4.90432
A_23_P377717	NOVA2	0.0392824	-4.89558		A_24_P101812	LOC341378	0.0282146	-5.82664		A_32_P142363	A_32_P142363	0.0443293	4.59019
A_23_P153583	PPP5C	0.0217062	6.67648		A_32_P138950	BC034326	0.0373978	5.02485		A_23_P117599	AHSA1	0.0307135	5.57375
A_23_P383101	KIAA1183	0.00738051	-11.5756		A_23_P53458	CORO1C	0.0407016	4.80411		A_32_P16493	THC2711029	0.0184165	-7.26662
A_32_P184304	A_32_P184304	0.0320032	-5.45481		A_32_P63365	AL566369	0.0289951	5.74421		A_23_P320829	C14orf145	0.016451	7.70004
A_24_P348173	AK001784	0.00792477	11.1664		A_32_P211253	ENST00000331096	0.0410651	-4.78143		A_23_P65629	KCNK10	0.0431372	-4.65756
A_24_P85375	LOC126147	0.0101967	-9.82717		A_32_P211248	AJ276555	0.00236183	20.5402		A_24_P118641	PP8961	0.0282532	5.82249
A_24_P645127	AF119895	0.0283614	5.81088		A_24_P67980	AK054946	0.049279	-4.3365		A_23_P151066	ENST00000355793	0.042255	4.70921
A_23_P50498	FTL	0.0288506	5.75922		A_23_P36567	DTX1	0.00348052	-16.906		A_32_P143530	A_32_P143530	0.0148049	-8.12705
A_23_P39110	RUVBL2	0.0368849	5.0617		A_23_P10911	LOC196463	0.0369862	-5.05436		A_23_P25720	SERPINA4	0.0151423	8.03394
A_23_P27709	CGB2	0.04642	-4.47821		A_23_P331028	THRAP2	0.00158311	-25.1031		A_32_P82475	SNHG10	0.00270314	-19.1948
A_24_P639581	AK024127	0.0201017	-6.94638		A_32_P141086	AW183346	0.0154367	7.95517		A_23_P76761	VRK1	0.0443663	4.58814
A_23_P39088	PRMT1	0.0497519	4.31422		A_32_P105162	THC2607120	0.0263287	-6.04054		A_24_P127491	LOC731680	0.042473	-4.6963
A_24_P934971	A_24_P934971	0.00476342	-14.4373		A_24_P224116	PLA2G1B	0.0186039	-7.2289		A_23_P162866	HSP90AA1	0.00994299	9.95369
A_23_P90125	NAPSB	0.0192057	-7.11145		A_32_P177797	BC053632	0.0162349	-7.75241		A_32_P6972	THC2621771	0.0100102	-9.91973
A_23_P16252	KLK1	0.0485364	4.37213		A_23_P99216	POP5	0.0265233	6.01742		A_24_P914873	AK024714	0.0334408	-5.3303
A_24_P376047	KLK4	0.0386602	-4.93723		A_23_P53623	P2RX4	0.037115	-5.04507		A_24_P476386	THC2662279	0.0211761	-6.76228
A_32_P80816	FLJ40235	0.00227049	20.9508		A_32_P210390	AA991174	0.0354881	-5.166		A_32_P27917	KIF26A	0.0336197	-5.31536
A_23_P107653	ETFB	0.0441173	4.60197		A_23_P363275	WDR66	0.0231562	-6.45684		A_24_P24371	ENST00000379913	0.00952228	-10.1744
A_23_P15995	SIGLEC5	0.0210196	-6.78822		A_24_P919683	AB062488	0.0496506	-4.31896		A_23_P147224	ENST00000361266	0.00129399	-27.7724
A_24_P117147	KIR3DL1	0.0272199	-5.93672		A_23_P76071	B3GNT4	0.0353061	-5.18003		A_24_P161764	L04336	0.00817235	-10.9939
A_23_P107855	FIZ1	0.0107487	9.56752		A_32_P13936	THC2658666	0.0247156	-6.24232		A_23_P32793	DQ926472	0.0219828	-6.63292
A_24_P15870	AF333762	0.0302291	-5.62035		A_23_P394246	GPR81	0.0282136	5.82676		A_32_P162192	BX248748	0.0402614	4.83197
A_23_P164966	NLRP4	0.0451714	-4.54417		A_23_P2258	CCDC62	0.0105303	-9.66781		A_24_P608268	U21252	0.0177921	-7.39656
A_23_P330929	BC37295_3	0.0433464	-4.64554		A_23_P169934	FLJ39378	0.00257039	-19.6862		A_23_P343900	ENST00000327436	0.0305173	-5.59249
A_23_P78493	VN1R1	0.0150463	-8.0601		A_32_P8772	BI439791	0.0196161	7.03445		A_24_P884696	AI808973	0.0161102	-7.7831
A_23_P399146	ZNF549	0.0453667	-4.53367		A_24_P288890	FAM101A	0.0168397	-7.60839		A_32_P116957	THC2724353	0.0170684	7.55594
A_24_P697345	A_24_P697345	0.0335005	-5.3253		A_24_P66691	ENST00000299308	0.0330014	5.3675		A_24_P281643	LOC441714	0.0075438	11.4482
A_32_P16462	THC2567672	0.030933	-5.553		A_32_P35047	LOC387895	0.0348877	-5.2127		A_24_P665455	AL109707	0.0395948	-4.87504
A_23_P208265	RPS5	0.0361552	5.11544		A_32_P27558	A_32_P27558	0.0438899	-4.6147		A_24_P912691	AK021616	0.00626041	-12.5792
A_23_P89884	TRIM28	0.0314681	5.50329		A_24_P894763	A_24_P894763	0.0472342	-4.43658		A_24_P367421	LOC647968	0.0474932	4.42355
A_23_P154667	FKBP1A	0.0199519	6.97321		A_24_P110213	ENST00000382909	0.0217653	6.66709		A_32_P180825	FMN1	0.0320703	5.44882
A_23_P57118	TGM3	0.0170031	-7.5708		A_23_P65208	ZMYM5	0.0126483	8.80711		A_23_P206120	AK127078	0.00692519	11.9542
A_23_P154675	SNRPB	0.0215066	6.70841		A_23_P105815	BC008631	0.0278003	-5.87178		A_23_P100074	AVEN	0.0284781	5.79844
A_24_P917418	AF161343	0.0466695	-4.46534		A_23_P53815	GJA3	0.0137813	-8.43004		A_23_P393955	NUT	0.0274482	5.91094
A_24_P929042	A_24_P929042	0.0340391	-5.28078		A_24_P93828	BC007357	0.020384	-6.89661		A_23_P77201	C15orf41	0.0346666	-5.2302
A_23_P218717	UBOX5	0.0269492	-5.96772		A_23_P341418	ZDHHC20	0.0035199	-16.8107		A_24_P918693	A_24_P918693	0.0105029	-9.68062
A_24_P928798	AK056260	0.000478738	-45.6873		A_32_P101334	AK130366	0.0351344	5.19337		A_23_P394323	FAM98B	0.0161135	-7.78227
A_23_P131924	ADRA1D	0.0073584	-11.5931		A_23_P128663	SACS	0.0161001	7.78559		A_32_P17182	N48043	0.0184267	-7.26455
A_32_P45101	AK026099	0.00976158	-10.0471		A_24_P298996	CENPJ	0.0440314	4.60677		A_23_P140705	C15orf23	0.0102497	9.80134
A_32_P462766	BC019703	0.0087645	-10.6113		A_24_P41453	U82320	0.0199996	6.96463		A_23_P419641	DLL4	0.0370504	5.04972
A_23_P79968	PCSK2	0.0255285	-6.13827		A_23_P53788	MTIF3	0.0197156	7.01614		A_32_P7783	AW377662	0.0245	-6.27077
A_23_P120588	CST11	0.0304834	-5.59576		A_32_P472875	AK000246	0.0415293	-4.75289		A_32_P32923	A_32_P32923	0.0467195	4.46277
A_32_P201279	C20orf80	0.0314035	-5.50922		A_24_P933310	THC2617330	0.00546415	-13.4727		A_23_P152082	SPTBN5	0.0389825	-4.91554
A_24_P671875	THC2588113	0.0022836	-20.8903		A_32_P54346	AL137709	0.0320272	-5.45267		A_23_P88710	TMEM87A	0.0126202	-8.8171
A_24_P365526	HCK	0.0433078	-4.64775		A_23_P65278	NBEA	0.0112093	9.36558		A_24_P938492	THC2479747	0.0196004	-7.03736
A_32_P539109	BPIL3	0.00219506	-21.3089		A_23_P392541	SPG20	0.0309682	5.54969		A_23_P88703	TP53BP1	0.0142746	8.27997
A_23_P68628	APBA2BP	0.0140728	-8.34041		A_23_P315789	RFXAP	0.000636983	39.603		A_32_P1543	THC2522470	0.00302214	-18.1492
A_23_P91430	PXMP4	0.00414966	-15.4753		A_23_P2814	SMAD9	0.00339241	17.1253		A_23_P48816	SLC28A2	0.0464053	4.47897
A_24_P797366	THC2667911	0.0328939	-5.37672		A_24_P347411	POSTN	0.00188026	23.0292		A_23_P129064	GATM	0.000250873	63.1236
A_23_P210939	ITGB4BP	0.0196862	7.02153		A_23_P204937	RGC32	0.0300339	5.63945		A_24_P928561	A_24_P928561	0.0277772	-5.87434
A_23_P165937	DSN1	0.00324108	-17.5225		A_23_P128574	RP11-301I17.1	0.0229621	6.48504		A_32_P108301	AA989132	0.000906754	-33.1864
A_24_P923251	TGM2	0.0394296	4.88587		A_23_P36939	NUFIP1	0.0349653	5.2066		A_32_P123027	AI718865	0.0322763	-5.43053
A_23_P352535	PPP1R16B	0.0114027	9.28449		A_23_P14132	GTF2F2	0.00523943	13.7609		A_24_P358857	LOC729344	0.0160119	7.80754
A_24_P462330	BF433725	0.0175949	-7.43903		A_32_P58699	RP11-139H14.4	0.0186916	7.21144		A_23_P26021	COPS2	0.0278458	5.86678
A_23_P40184	CDH22	0.00918009	-10.365		A_23_P53763	C13orf18	0.00639807	-12.4418		A_23_P163216	ATP8B4	0.0163906	7.71459
A_23_P131834	THC2485189	0.030337	-5.60988		A_24_P737416	CR600585	0.0111012	9.41186		A_23_P26004	BC063881	0.0133917	8.55433
A_24_P593120	THC2631229	0.0304205	-5.60182		A_23_P87964	ESD	0.00234293	20.6232		A_24_P161184	A_24_P161184	0.0428771	4.67262
A_23_P40194	DDX27	0.0428692	-4.67309		A_23_P204879	CAB39L	0.0370613	5.04894		A_23_P99853	KIAA1370	0.0482483	4.38617
A_23_P40217	DOK5	0.0454437	4.52956		A_24_P358054	LOC220429	0.0493574	-4.33278		A_24_P263330	WDR72	0.0214084	6.72429
A_24_P65851	PPP4R1L	0.0483148	-4.38292		A_32_P324933	RP11-327P2.4	0.0462752	-4.48572		A_24_P747443	THC2635635	0.0216351	-6.6878
A_23_P102681	MGC4294	0.0326922	-5.39413		A_24_P924104	NP109438	0.0159967	-7.81132		A_23_P54357	LDHAL6B	0.0128308	8.74302
A_23_P28834	PHACTR3	0.00793669	-11.1579		A_24_P201879	UTP14C	0.0279756	5.85257		A_23_P423482	FAM81A	0.0107711	9.55739
A_24_P934541	A_24_P934541	0.0269091	-5.97235		A_23_P162787	SUGT1	0.00632903	12.5101		A_24_P270525	GTF2A2	0.0187556	7.19877
A_23_P68380	SRMS	0.0120413	-9.03054		A_24_P835388	A_24_P835388	0.0462686	-4.48606		A_23_P317001	BNIP2	0.030662	5.57866
A_32_P69399	BQ072652	0.0160686	-7.79342		A_23_P420236	PCDH9	0.0226182	6.5359		A_32_P123729	THC2556753	0.0457071	4.51554
A_23_P108990	BC002534	0.0207853	-6.8276		A_24_P633283	AF339766	0.00019429	-71.7318		A_24_P937744	THC2553569	0.0452597	-4.53941
A_23_P17606	STCH	0.00197802	22.4512		A_23_P371076	ENST00000342812	0.0184605	-7.25771		A_24_P169807	A_24_P169807	0.0227976	6.50923
A_32_P93517	THC2725553	0.0471337	4.44166		A_24_P920521	COMMD6	0.0315061	5.49981		A_24_P913391	A_24_P913391	0.0407098	-4.80359
A_32_P761454	C21orf74	0.0448626	4.56089		A_23_P76690	UCHL3	0.0155017	7.93808		A_23_P37636	FAM96A	0.0379711	4.98453
A_23_P143446	MRPL39	0.0487397	4.3623		A_23_P419868	FLJ35379	0.0195105	-7.05404		A_24_P306034	ANKDD1A	0.0449874	-4.55411
A_32_P167000	CK818527	0.0174002	-7.48164		A_23_P117286	CLN5	0.0190245	7.14624		A_23_P77145	RAB11A	0.043668	4.62723
A_23_P413043	AY081145	0.0311183	-5.53564		A_23_P210285	A_23_P210285	0.00311783	17.8672		A_23_P112673	ZWILCH	0.0151594	8.02929
A_32_P481377	KRTAP11-1	0.000733098	-36.9131		A_24_P923882	BX104354	0.000394965	-50.3028		A_24_P931699	A_24_P931699	0.00207249	-21.932
A_32_P67303	A_32_P67303	0.0203794	-6.89742		A_23_P151376	A_23_P151376	0.026986	5.96349		A_32_P8857	A_32_P8857	0.0265089	-6.01913
A_24_P694998	A_24_P694998	0.00585612	-13.0101		A_24_P324506	A_24_P324506	0.034676	5.22945		A_23_P140490	BRUNOL6	0.0390219	-4.9129
A_23_P132079	C21orf62	0.00474798	-14.4609		A_32_P115122	CR605438	0.00870707	-10.6467		A_23_P205855	AK000336	0.0279145	5.85924
A_24_P392312	A_24_P392312	0.0484873	4.37452		A_24_P646279	THC2768929	0.0255848	-6.13124		A_24_P557890	A_24_P557890	0.0466447	4.46661
A_24_P870176	AF312387	0.0254844	-6.14379		A_23_P139998	PHGDHL1	0.0380676	4.97782		A_24_P883664	THC2647514	0.0494661	-4.32765
A_23_P29046	CBR1	0.00307185	18.001		A_23_P376591	CLYBL	0.0166925	-7.64273		A_23_P99974	CLK3	0.0082281	10.9561
A_23_P211110	SIM2	0.0261262	6.06484		A_24_P162423	BC034289	0.0264467	-6.02649		A_23_P152024	CSK	0.00584717	13.0202
A_23_P430691	DSCR9	0.0222575	-6.59046		A_23_P25581	LIG4	0.0378107	4.99572		A_23_P140630	LMAN1L	0.0361634	-5.11483
A_32_P185361	AL109784	5.5203e-05	-134.586		A_23_P65240	COL4A1	0.0498105	4.31148		A_23_P385081	SCAMP2	0.0299176	5.65091
A_32_P92500	A_32_P92500	0.0236842	-6.38187		A_24_P22050	RAB20	0.0316115	-5.49018		A_23_P254404	SH3PX3	0.0252102	6.17842
A_23_P29057	KCNJ6	0.0302478	-5.61853		A_32_P49116	CR617865	0.0253453	-6.16129		A_24_P784846	AK021906	0.0123251	-8.92404
A_23_P301414	ERG	0.0114327	9.27209		A_23_P65302	C13orf28	0.00882912	10.5718		A_23_P140668	IDH3A	0.042974	4.667
A_24_P170496	ENST00000333546	0.016995	7.57265		A_32_P200092	R25063	0.000288134	-58.8991		A_23_P49021	WDR61	0.018868	7.17667
A_32_P48466	C21orf13	0.0184762	-7.25453		A_24_P525588	THC2648656	0.0491242	-4.34386		A_23_P369701	LOC58489	0.0261311	6.06426
A_23_P57364	TFF2	0.0442992	-4.59185		A_23_P88280	TTC5	0.0421719	4.71415		A_23_P88503	MESDC2	0.0046425	14.6254
A_23_P68759	TFF1	0.0336449	5.31326		A_23_P376124	RNASE8	0.0269107	-5.97217		A_32_P24489	BX538250	0.000170283	-76.6229
A_23_P17695	SLC37A1	0.035745	-5.14636		A_23_P99661	FLJ10357	0.010447	-9.7069		A_24_P307827	WHDC1	0.0385543	-4.94442
A_23_P329573	ITGB2	0.0432069	4.65354		A_23_P88278	RPGRIP1	0.00379785	-16.1805		A_23_P65712	FAM103A1	0.043173	4.6555
A_24_P100190	ENST00000328338	0.0327746	-5.387		A_23_P44854	U39099	0.0065424	12.3025		A_24_P832270	AK000119	0.0446206	-4.57412
A_23_P259344	CECR6	0.0491712	4.34163		A_23_P205499	LRP10	0.000827963	34.7316		A_23_P205900	NTRK3	0.0486469	4.36678
A_23_P68786	PRODH	0.028879	5.75626		A_23_P418373	BCL2L2	0.0112396	-9.35276		A_23_P65823	GABARAPL3	3.98816e-05	158.344
A_23_P211345	TBX1	0.0423315	4.70467		A_23_P48561	EFS	0.0267772	-5.98765		A_32_P221624	CR742006	0.0204784	6.8802
A_23_P91590	RANBP1	0.0278681	5.86433		A_23_P106042	CMTM5	0.00644636	12.3947		A_32_P117697	LOC643790	0.0165657	7.67267
A_24_P316331	ENST00000292728	0.0112565	9.34562		A_23_P76841	NGDN	0.0301362	5.62942		A_24_P903564	R17697	0.00759468	-11.4093
A_23_P154962	KIAA1666	0.0294074	5.70198		A_23_P354547	ISGF3G	0.0139922	-8.36494		A_23_P206068	CHD2	0.0017579	-23.8193
A_23_P6335	SERPIND1	0.0155462	7.92643		A_24_P344087	REC8L1	0.0365913	-5.08313		A_24_P944154	AL832717	0.000764484	36.1465
A_23_P68807	BC021857	0.019708	-7.01754		A_23_P151586	TM9SF1	0.00208872	21.8464		A_23_P151907	PCSK6	0.0132787	8.59137
A_24_P605563	AY172962	0.0314666	5.50342		A_23_P381261	ADCY4	0.0055934	-13.3148		A_32_P48615	A_32_P48615	0.0297198	-5.67055
A_23_P29153	RTDR1	0.0034403	-17.0051		A_23_P140384	CTSG	0.0186527	-7.21915		A_24_P739106	BF509481	0.0318476	-5.46879
A_23_P68824	SMARCB1	0.0170802	7.55326		A_23_P106002	NFKBIA	0.0361013	-5.11947		A_23_P106737	LUC7L	0.0307766	5.56777
A_23_P109427	GSTT2	0.042816	4.67618		A_32_P72927	THC2665094	0.00733301	-11.6134		A_23_P140907	TMEM8	0.0415199	-4.75347
A_23_P29163	HS322B1A	0.0372165	5.03779		A_23_P48523	SSTR1	0.00785995	11.2129		A_23_P406385	FBXL16	0.0232679	6.44077
A_24_P152144	LOC644079	0.0415485	4.75172		A_24_P367259	A_24_P367259	0.0189871	7.15346		A_24_P941540	A_24_P941540	0.0313508	-5.51408
A_23_P6381	MN1	0.0452825	4.53819		A_23_P117387	MIA2	0.00542224	-13.5251		A_24_P367812	LOC650392	0.000676761	-38.4204
A_23_P120845	XBP1	0.0440742	4.60438		A_23_P128773	CTAGE5	8.37579e-05	-109.26		A_23_P14886	GNPTG	0.0209077	-6.80694
A_24_P110820	AK095488	0.0236367	-6.38851		A_23_P3102	KIAA0423	0.0288514	5.75914		A_32_P138908	THC2584608	0.0144953	-8.21533
A_23_P6398	AP1B1	0.0481351	4.39172		A_23_P163113	PRPF39	0.017821	7.3904		A_23_P206237	TELO2	0.0369964	-5.05362
A_24_P917219	THC2550160	0.00502069	-14.0598		A_24_P367169	A_24_P367169	0.0179967	7.35325		A_23_P152115	NME3	0.0227402	-6.51773
A_23_P29204	MTP18	0.00490384	14.2275		A_23_P65558	MGAT2	0.0135905	8.49025		A_24_P102456	BC028232	0.00409273	-15.5832
A_23_P321935	OSBP2	0.0255277	-6.13837		A_23_P48691	ARF6	0.0145613	8.19628		A_24_P287785	CEMP1	0.0478298	-4.40678
A_24_P341731	A_24_P341731	0.0436988	4.62548		A_23_P106158	L2HGDH	0.0243712	6.28793		A_24_P56689	ZNF205	0.000527675	-43.5156
A_23_P399078	TIMP3	0.0169215	7.5895		A_23_P99741	CDKL1	0.0195395	-7.04864		A_23_P382506	OR1F2	0.0118464	-9.10588
A_24_P892542	BC043255	0.0451295	4.54643		A_23_P128930	PSMC6	0.0234489	6.41497		A_23_P77714	CLUAP1	0.0339569	-5.28751
A_23_P166438	APOL5	0.00347307	16.9243		A_32_P175957	BM469851	0.0293836	-5.70439		A_23_P129695	VASN	0.0150704	-8.05351
A_23_P17837	APOL1	0.022202	6.59899		A_32_P137399	ENST00000335142	0.000581929	-41.4358		A_23_P89101	2005-09-11	0.0074977	-11.4837
A_23_P68899	TXN2	0.0414557	4.75739		A_23_P163075	SLC35F4	0.0436984	-4.62551		A_24_P913629	THC2678526	0.00785426	-11.217
A_23_P120899	CSF2RB	0.0466851	4.46453		A_24_P604851	AK023892	0.0118916	9.08824		A_24_P290783	BC011942	0.00967084	-10.0949
A_32_P175282	BF149382	0.024477	6.27383		A_24_P722068	THC2540767	0.0412166	4.77206		A_24_P607195	A_24_P607195	0.035152	-5.192
A_32_P219279	LRRC62	0.0493802	-4.33171		A_24_P924240	A_24_P924240	0.0248323	-6.22708		A_32_P8627	A_32_P8627	0.00630824	-12.5309
A_23_P143692	SH3BP1	0.0173176	7.49994		A_24_P863363	A_24_P863363	0.0156942	-7.88807		A_32_P30630	THC2614840	0.0135278	8.51031
A_23_P17880	DNAL4	0.034646	-5.23184		A_23_P48637	BG108194	0.0255574	6.13466		A_32_P73654	THC2629706	0.0241476	6.31808
A_32_P9543	APOBEC3A	0.027816	-5.87006		A_32_P191541	THC2746206	0.0405951	-4.81081		A_23_P129382	TNP2	0.0423515	4.70348
A_24_P408449	THC2663668	0.00648814	12.3543		A_23_P128887	SYNE2	0.0499332	-4.30576		A_23_P3532	LITAF	0.0276447	-5.889
A_23_P155103	ADSL	0.0300087	5.64192		A_23_P76901	PLEKHG3	0.0184081	-7.26833		A_23_P152160	SNN	0.0353444	5.17707
A_24_P915710	AX721172	0.0193252	7.08879		A_32_P156062	THC2681718	0.0459569	-4.50236		A_32_P114268	A_32_P114268	9.79586e-05	-101.029
A_23_P211598	PMM1	0.0395058	4.88086		A_23_P2884	PIGH	0.0251791	6.18239		A_24_P358084	LOC441748	0.0431747	-4.6554
A_23_P410128	WBP2NL	0.0145967	-8.18609		A_23_P128728	ARG2	0.0408021	4.79781		A_32_P115515	AK026131	0.034116	-5.27451
A_23_P377312	PNPLA5	0.0340331	-5.28127		A_24_P152833	CV323793	0.0107322	9.57496		A_24_P479065	THC2504848	0.00763791	-11.3766
A_23_P166526	RIBC2	0.0117739	-9.13438		A_23_P105957	ACTN1	0.0177648	7.4024		A_32_P78809	AF075063	0.0361972	-5.1123
A_24_P117410	KLHDC7B	0.00394231	-15.8795		A_23_P128734	ERH	0.0203909	6.89541		A_23_P326319	C16orf45	0.0073844	-11.5725
A_23_P502078	MAPK8IP2	0.0290691	-5.73657		A_24_P586450	THC2698568	0.0257634	-6.10912		A_23_P393401	LOC339047	0.00708888	-11.8139
A_23_P40734	ACR	0.0353045	-5.18015		A_23_P53957	C14orf112	0.0101253	9.86233		A_32_P189974	AI937300	0.0121804	-8.97786
A_23_P72583	THC2537502	0.0199699	-6.96997		A_23_P37311	PCNX	0.0267605	-5.9896		A_23_P26358	SMG1	0.0295738	-5.68517
A_24_P126246	A_24_P126246	0.039806	-4.86127		A_24_P911051	THC2538873	0.00251239	-19.913		A_32_P187715	A_32_P187715	0.0214103	-6.72398
A_24_P230282	VCX2	0.0457325	-4.5142		A_23_P151746	HBLD1	0.0341847	5.26892		A_32_P182458	A_32_P182458	0.0164706	-7.69534
A_23_P217755	SHROOM2	0.031801	5.47299		A_23_P3128	YLPM1	0.037629	5.00848		A_24_P772276	AK027225	0.0462478	-4.48715
A_24_P491740	AY660577	0.0288074	-5.76373		A_23_P163143	ACYP1	0.0202484	6.92039		A_32_P1063	THC2705860	0.0458642	-4.50724
A_23_P45185	FIGF	0.00303567	-18.1085		A_23_P48728	C14orf179	0.0434267	4.64095		A_23_P14957	CDR2	0.0154708	7.94619
A_32_P126375	NHS	0.0212049	6.75754		A_23_P128991	C14orf156	0.000170859	76.4937		A_24_P290163	DKFZp547E087	0.0182524	-7.30013
A_23_P253542	SMPX	0.000604104	-40.6675		A_23_P320829	C14orf145	0.0196592	7.0265		A_32_P11359	AK127626	0.00762243	-11.3883
A_32_P148476	LOC389842	0.00771386	11.3198		A_32_P37495	LOC388002	0.0405789	4.81183		A_32_P142664	A_32_P142664	0.0365504	-5.08614
A_23_P370054	MAGEB18	0.0417821	-4.73755		A_23_P140405	CHES1	0.0296428	5.67825		A_24_P936496	THC2558941	0.0453576	-4.53416
A_24_P784816	AF181286	0.0307972	-5.56582		A_23_P37375	RPS6KA5	0.0489388	-4.35272		A_32_P116538	THC2686110	0.00175245	-23.8565
A_23_P305033	MAP3K7IP3	0.0225184	-6.55087		A_23_P151066	ENST00000355793	0.0483223	4.38255		A_23_P15113	ARHGAP17	0.037858	-4.99241
A_23_P254363	PRRG1	0.0173684	7.48867		A_32_P124727	H25835	0.0495521	-4.32359		A_23_P129556	IL4R	0.0400871	4.84313
A_24_P930799	A_24_P930799	0.0434166	-4.64152		A_32_P129689	AA417913	0.00511704	13.9258		A_23_P381203	KIAA0556	0.0227323	6.51889
A_32_P71585	THC2695815	0.022496	-6.55424		A_23_P411851	C14orf49	0.0137706	-8.43339		A_32_P197333	BG571083	0.0118497	9.10457
A_23_P85008	MAOB	0.0471661	4.44002		A_23_P105963	AK7	0.0329791	-5.36941		A_32_P215143	THC2598362	0.0135585	-8.50045
A_24_P928340	AF086196	0.0292792	-5.71501		A_23_P162866	HSP90AA1	0.026724	5.99386		A_23_P501339	CDIPT	0.0267532	5.99045
A_24_P349580	A_24_P349580	0.0300418	5.63867		A_23_P88134	CINP	0.0350713	5.19829		A_23_P33613	XTP3TPA	0.0442617	4.59393
A_23_P84910	ZNF157	0.0410745	-4.78085		A_23_P205247	AK026612	0.0437115	-4.62476		A_23_P146798	SEPHS2	0.0272574	5.93247
A_32_P27774	ZNF81	0.0260503	6.07403		A_32_P151730	BF767798	0.0353075	5.17992		A_23_P141044	ZNF688	0.0385163	-4.94701
A_23_P22473	FTSJ1	0.0384425	4.95204		A_32_P27917	KIF26A	0.0340024	-5.28378		A_24_P944063	ZNF785	0.0373819	-5.02597
A_24_P314337	PAGE1	0.0394111	4.88709		A_32_P109755	AF462446	0.0238047	-6.36511		A_23_P129659	ZNF689	0.00575032	13.1303
A_23_P11081	AKAP4	0.0248218	-6.22843		A_24_P153558	C14orf81	0.00923418	-10.3342		A_32_P88310	BM932296	0.0260434	6.07488
A_23_P410982	LOC392473	0.0464099	4.47873		A_24_P24371	ENST00000379913	0.00445703	-14.9287		A_24_P842002	LOC90835	0.00963119	-10.1159
A_24_P203106	PFKFB1	0.036908	5.06002		A_23_P136753	THC2559929	0.0101093	-9.87023		A_23_P206819	HSD3B7	0.03338	5.33541
A_24_P467371	RP11-93B10.1	0.0012853	-27.8662		A_24_P135384	IGHD	0.0253022	-6.16674		A_23_P66260	ZNF267	0.0263704	6.03556
A_23_P171237	ACRC	0.0465718	-4.47036		A_23_P21249	DQ100840	0.0258682	6.09623		A_24_P221615	A_24_P221615	0.0494034	-4.33061
A_24_P410000	A_24_P410000	0.000948277	32.4506		A_24_P889462	L38427	0.00489506	-14.2404		A_24_P846755	LOC645132	0.0227905	6.51028
A_32_P223935	LOC554203	0.0187018	-7.20941		A_24_P392414	A_24_P392414	0.0143575	-8.25552		A_24_P194707	MLCK	0.0345982	5.23565
A_32_P448975	A_32_P448975	0.0369296	-5.05845		A_23_P343900	ENST00000327436	0.0328541	-5.38014		A_24_P15906	LOC643560	0.0274768	5.90773
A_32_P128603	THC2569379	0.0118303	-9.11219		A_24_P171043	DKFZP547L112	0.0347661	-5.22231		A_23_P54681	ENST00000219746	0.00712759	11.7814
A_32_P132766	THC2671036	0.00760983	-11.3978		A_23_P65845	A_23_P65845	0.00941999	-10.2303		A_24_P870779	A_24_P870779	0.0395386	-4.87871
A_32_P116997	THC2719256	0.0482622	-4.38549		A_23_P129258	A_23_P129258	0.035785	-5.14332		A_32_P108066	THC2616558	0.0218175	6.65885
A_32_P105469	AK074696	0.0225887	-6.54031		A_23_P99996	MAGEL2	0.0481386	-4.39155		A_23_P129367	C16orf50	0.0416672	-4.74451
A_24_P937911	BF813638	0.00761676	-11.3926		A_23_P106405	NDN	0.0193866	7.0772		A_23_P106575	GOT2	0.03418	5.2693
A_24_P462428	BF512474	0.0028008	-18.8558		A_23_P436618	GABRA5	0.017608	-7.43618		A_24_P290348	LOC650775	0.0107149	-9.58282
A_24_P590241	THC2694175	0.000194055	-71.7751		A_24_P923909	A_24_P923909	0.0292548	-5.7175		A_23_P391980	CMTM4	0.0197955	-7.00153
A_32_P469683	AF130056	0.00572357	-13.1612		A_24_P306896	ENST00000323198	0.00969485	10.0822		A_32_P111266	THC2781073	0.00651097	-12.3324
A_23_P148484	RNF12	0.0219513	-6.63785		A_24_P524262	THC2522342	0.0470067	-4.4481		A_23_P152218	E2F4	0.00346712	16.9389
A_23_P22660	CYSLTR1	0.0127507	8.771		A_32_P180825	FMN1	0.00651408	12.3294		A_23_P140830	ELMO3	0.0426557	4.68555
A_23_P33868	GPR23	0.0344321	5.24895		A_23_P54477	NOLA3	0.00568196	13.2097		A_23_P129433	SLC9A5	0.0162172	-7.75674
A_23_P402919	FAM46D	0.0476852	-4.41396		A_23_P96017	A_23_P96017	0.0330126	5.36655		A_24_P828818	THC2548198	0.0386855	-4.93552
A_23_P217297	ZNF711	0.0388979	4.9212		A_23_P77201	C15orf41	0.0239679	-6.3426		A_23_P163580	CENPT	0.0488469	4.35714
A_32_P77225	THC2684848	0.018178	-7.31547		A_23_P140705	C15orf23	0.00268451	19.2616		A_23_P390596	PSKH1	0.022579	-6.54177
A_24_P928142	Z38565	0.019421	-7.07076		A_23_P129313	IVD	0.00319096	-17.6603		A_23_P88848	DUS2L	0.0348086	5.21894
A_23_P136978	SRPX2	0.0429478	-4.66852		A_23_P152087	FAM82C	0.0471132	4.44269		A_32_P196247	THC2674530	0.0176691	-7.42297
A_24_P213296	THC2687779	0.0209648	6.79737		A_32_P32923	A_32_P32923	0.0435475	4.63407		A_24_P545807	A_24_P545807	0.00329904	-17.3672
A_23_P217621	TAF7L	0.00913248	-10.3924		A_23_P352226	MAPKBP1	0.0228819	-6.49681		A_24_P297680	LOC283970	0.0273783	-5.9188
A_23_P308954	BHLHB9	0.0186427	-7.22115		A_23_P88710	TMEM87A	0.00660315	-12.2452		A_23_P141035	CHST4	0.0232517	-6.4431
A_24_P50509	LOC647907	0.0063053	12.5339		A_23_P206177	SNAP23	0.0016476	24.6058		A_24_P14949	PKD1L3	0.045213	-4.54193
A_23_P256641	KCNE1L	0.0366318	-5.08016		A_23_P152066	UBR1	0.0320369	5.45181		A_23_P421493	HPR	0.0377009	-5.00342
A_23_P217564	ACSL4	0.014262	8.28371		A_23_P88489	CATSPER2	0.0302848	-5.61494		A_23_P106874	PMFBP1	0.00635571	-12.4836
A_23_P125668	SLC25A43	0.0477971	-4.4084		A_23_P106299	SERF2	0.0326774	5.39541		A_24_P820081	THC2653884	0.0124324	-8.8847
A_23_P22614	2005-09-05	0.0154737	7.94542		A_24_P921801	A_24_P921801	0.0135163	8.514		A_23_P118135	A_23_P118135	0.00693447	-11.9461
A_32_P49854	THC2697511	0.0127508	-8.77095		A_24_P928561	A_24_P928561	0.00649279	-12.3498		A_23_P61050	MLKL	0.0454148	4.5311
A_23_P83659	XPNPEP2	0.0172295	-7.51959		A_23_P77079	MYEF2	0.0416534	4.74534		A_24_P111044	BC033994	0.0389452	-4.91803
A_23_P147025	RAB33A	0.0367612	-5.0707		A_23_P88484	DUT	0.0184776	7.25426		A_23_P100263	CMIP	0.0173613	-7.49024
A_23_P314642	SUHW3	0.0359706	-5.12929		A_24_P805626	CA429005	0.0263951	6.03261		A_32_P154139	A_32_P154139	0.0292314	-5.7199
A_23_P158118	USP26	0.0378363	4.99393		A_24_P652700	CEP152	0.0274924	5.90599		A_23_P152420	KIAA0182	0.00353344	-16.7783
A_23_P435407	GPC4	0.0147509	8.14224		A_23_P26021	COPS2	0.00325486	17.4852		A_23_P302302	DKFZp434O0320	0.0418913	4.73096
A_23_P73835	MOSPD1	0.00559092	13.3178		A_23_P3212	DTWD1	0.0187459	7.20068		A_24_P459621	FLJ34515	0.0131235	8.64306
A_24_P195544	ENST00000370774	0.0425312	-4.69287		A_24_P367326	A_24_P367326	0.0278435	-5.86703		A_32_P101917	LOC283904	0.0221093	6.61327
A_23_P309865	ZNF449	0.0482927	-4.384		A_32_P120895	LYSMD2	0.0392281	4.89918		A_23_P49097	IL17C	0.0157184	7.88186
A_32_P77102	BC042469	0.0286805	-5.77703		A_24_P923113	AK025704	0.0253691	6.15828		A_23_P106562	GALNS	0.0441484	-4.60023
A_23_P62220	CD40LG	0.0466984	-4.46385		A_23_P3204	MAPK6	0.0071248	11.7837		A_24_P927015	A_24_P927015	0.0241264	-6.32096
A_32_P36225	A_32_P36225	0.0318836	-5.46555		A_23_P205768	ARPP-19	0.0023937	20.4026		A_24_P239309	AK056664	0.00495248	-14.157
A_23_P85218	SOX3	0.0328774	-5.37814		A_32_P188093	THC2652887	0.00247259	20.0732		A_23_P129476	C16orf7	0.0179802	-7.35672
A_23_P96302	SPANXA1	0.00611442	12.7299		A_23_P14708	SUHW4	0.00751353	11.4715		A_23_P206441	FANCA	0.00362289	16.5688
A_24_P543460	A_24_P543460	0.0241687	-6.31521		A_23_P117759	Gcom1	0.0106835	9.59715		A_32_P208915	AW168145	0.00673443	12.124
A_23_P217554	MAGEA8	0.0107341	-9.57414		A_23_P88559	LIPC	0.0061569	12.6855		A_32_P107441	AA076992	0.0468551	-4.45582
A_23_P62128	MTM1	0.0477144	4.41251		A_23_P77160	RNF111	0.0193408	7.08584		A_24_P922349	THC2643488	0.00528637	-13.6992
A_24_P331537	MAGEA5	0.00526984	13.7208		A_23_P65757	CCNB2	0.0008851	33.5904		A_23_P72285	YWHAE	0.032944	5.37242
A_24_P17085	AF361491	0.00585445	-13.012		A_24_P270525	GTF2A2	0.00833624	10.8839		A_32_P223706	A_32_P223706	0.0298763	-5.65499
[truncated: 768 more rows]
