# Supplementary material for: Tumorigenic Properties of Iron Regulatory Protein 2 (IRP2) Mediated by Its Specific 73-Amino Acids Insert
Source: PLoS One. 2010 Apr 13;5(4):e10163. doi: 10.1371/journal.pone.0010163 (PMC2854138; doi:10.1371/journal.pone.0010163)
Supplement: Table S3 — Annotation and network statistics for common differentially expressed genes between “IRP2 vs control”, “IRP2 vs IRP1” and “IRP2 vs IRP2Δ73”. (0.15 MB XLS) [file pone.0010163.s009.xls]

## Sheet: Sheet1
Annotation and network statistics for common differentially expressed genes
ID	Gene Symbol	Gene Name	Betweenness Centrality	MCL Cluster	Degree	GO BP	GO CC	GO MF
A_24_P230972	BC030772	NA	264.915	1	9	NA	NA	NA
A_32_P448975	A_32_P448975	NA	102.957	1	15	NA	NA	NA
A_24_P715029	A_24_P715029	NA	0		1	NA	NA	NA
A_32_P116219	A_32_P116219	NA	0	1	3	NA	NA	NA
A_23_P83045	VCP	15S Mg(2+)-ATPase p97 subunit, Putative uncharacterized protein DKFZp434K0126, TER ATPase, Transitional endoplasmic reticulum ATPase, Transitional endoplasmic reticulum ATPase (TER ATPase) (15S Mg(2+)- ATPase p97 subunit) (Valosin-containing protein) (VCP), VCP, VCP protein, Valosin-containing protein, Valosin-containing protein (Fragment), Valosin-containing protein (Valosin-containing protein, …	27.2333	2	5	GO:0006139~nucleobase, nucleoside, nucleotide and nucleic acid metabolic process, GO:0006259~DNA metabolic process, GO:0006281~DNA repair, GO:0006302~double-strand break repair, GO:0006464~protein modification process, GO:0006508~proteolysis, GO:0006511~ubiquitin-dependent protein catabolic process, GO:0006512~ubiquitin cycle, GO:0006515~misfolded or incompletely synthesized protein catabolic pro…	GO:0000267~cell fraction, GO:0005622~intracellular, GO:0005623~cell, GO:0005624~membrane fraction, GO:0005634~nucleus, GO:0005737~cytoplasm, GO:0005783~endoplasmic reticulum, GO:0005792~microsome, GO:0005829~cytosol, GO:0042598~vesicular fraction, GO:0043226~organelle, GO:0043227~membrane-bound organelle, GO:0043229~intracellular organelle, GO:0043231~intracellular membrane-bound organelle, GO:00…	GO:0000166~nucleotide binding, GO:0003824~catalytic activity, GO:0005488~binding, GO:0005515~protein binding, GO:0005524~ATP binding, GO:0008289~lipid binding, GO:0016462~pyrophosphatase activity, GO:0016787~hydrolase activity, GO:0016817~hydrolase activity, acting on acid anhydrides, GO:0016818~hydrolase activity, acting on acid anhydrides, in phosphorus-containing anhydrides, GO:0016887~ATPase …
A_24_P941847	A_24_P941847	NA	604.576	1	11	NA	NA	NA
A_23_P134614	COG5	13S Golgi transport complex 90 kDa subunit, COG5 protein, Conserved oligomeric Golgi complex component 5, Conserved oligomeric Golgi complex component 5 (13S Golgi transport complex 90 kDa subunit) (GTC-90) (Golgi transport complex 1), GTC-90, Golgi transport complex 1, component of oligomeric golgi complex 5,	3.46667	2	4	GO:0006810~transport, GO:0006891~intra-Golgi vesicle-mediated transport, GO:0008104~protein localization, GO:0009987~cellular process, GO:0015031~protein transport, GO:0016043~cellular component organization and biogenesis, GO:0016192~vesicle-mediated transport, GO:0032940~secretion by cell, GO:0033036~macromolecule localization, GO:0045045~secretory pathway, GO:0045184~establishment of protein l…	GO:0000139~Golgi membrane, GO:0005622~intracellular, GO:0005623~cell, GO:0005737~cytoplasm, GO:0005794~Golgi apparatus, GO:0012505~endomembrane system, GO:0016020~membrane, GO:0017119~Golgi transport complex, GO:0031090~organelle membrane, GO:0032991~macromolecular complex, GO:0043226~organelle, GO:0043227~membrane-bound organelle, GO:0043229~intracellular organelle, GO:0043231~intracellular memb…	GO:0005488~binding, GO:0005515~protein binding,
A_24_P349039	CDGAP	CDC42 GTPase-activating protein, KIAA1204 protein,	11.016	1	2	GO:0007154~cell communication, GO:0007165~signal transduction, GO:0009987~cellular process,	GO:0005622~intracellular, GO:0005623~cell, GO:0044464~cell part,	NA
A_23_P60479	DNAJA1	DnaJ (Hsp40) homolog, subfamily A, member 1, DnaJ (Hsp40) homolog, subfamily A, member 1 (DnaJ (Hsp40) homolog, subfamily A, member 1, isoform CRA_c) (cDNA FLJ76588, highly similar to Homo sapiens DnaJ (Hsp40) homolog, subfamily A, member 1 (DNAJA1), mRNA), DnaJ (Hsp40) homolog, subfamily A, member 1, isoform CRA_b, DnaJ (Hsp40) homolog, subfamily A, member 1, isoform CRA_c, DnaJ homolog subfamil…	1.16667	2	4	GO:0006457~protein folding, GO:0006950~response to stress, GO:0006986~response to unfolded protein, GO:0008152~metabolic process, GO:0009607~response to biotic stimulus, GO:0009987~cellular process, GO:0019538~protein metabolic process, GO:0042221~response to chemical stimulus, GO:0043170~macromolecule metabolic process, GO:0044237~cellular metabolic process, GO:0044238~primary metabolic process,…	GO:0005623~cell, GO:0016020~membrane, GO:0044464~cell part,	GO:0005102~receptor binding, GO:0005488~binding, GO:0005515~protein binding, GO:0008270~zinc ion binding, GO:0031072~heat shock protein binding, GO:0043167~ion binding, GO:0043169~cation binding, GO:0046872~metal ion binding, GO:0046914~transition metal ion binding, GO:0050750~low-density lipoprotein receptor binding, GO:0051082~unfolded protein binding,
A_32_P62371	THC2674900	NA	868.751	4	7	NA	NA	NA
A_23_P125056	BAI1	Brain-specific angiogenesis inhibitor 1 precursor, brain-specific angiogenesis inhibitor 1,	32.4298	1	7	GO:0000902~cell morphogenesis, GO:0000904~cellular morphogenesis during differentiation, GO:0007154~cell communication, GO:0007155~cell adhesion, GO:0007165~signal transduction, GO:0007166~cell surface receptor linked signal transduction, GO:0007186~G-protein coupled receptor protein signaling pathway, GO:0007218~neuropeptide signaling pathway, GO:0007275~multicellular organismal development, GO:…	GO:0005623~cell, GO:0005886~plasma membrane, GO:0005887~integral to plasma membrane, GO:0005911~intercellular junction, GO:0016020~membrane, GO:0016021~integral to membrane, GO:0030054~cell junction, GO:0031224~intrinsic to membrane, GO:0031226~intrinsic to plasma membrane, GO:0044425~membrane part, GO:0044459~plasma membrane part, GO:0044464~cell part,	GO:0001633~secretin-like receptor activity, GO:0004871~signal transducer activity, GO:0004872~receptor activity, GO:0004888~transmembrane receptor activity, GO:0004930~G-protein coupled receptor activity, GO:0005488~binding, GO:0005515~protein binding, GO:0060089~molecular transducer activity,
A_32_P74140	THC2609324	NA	81.1337	4	2	NA	NA	NA
A_32_P8627	A_32_P8627	NA	475.346	1	9	NA	NA	NA
A_23_P68807	BC021857	NA	220		3	NA	NA	NA
A_24_P102240	AK090950	NA	0	3	2	NA	NA	NA
A_32_P135664	AK129849	NA	665.905	1	20	NA	NA	NA
A_23_P105957	ACTN1	Alpha-actinin 1, Alpha-actinin 1 (Fragment), Alpha-actinin cytoskeletal isoform, Alpha-actinin-1, Alpha-actinin-1 (Alpha-actinin cytoskeletal isoform) (Non-muscle alpha-actinin-1) (F-actin cross-linking protein), F-actin cross-linking protein, Full-length cDNA clone CS0DB009YA03 of Neuroblastoma of Homo sapiens, Non-muscle alpha-actinin-1, actinin, alpha 1, human,	388	2	4	GO:0006915~apoptosis, GO:0006928~cell motility, GO:0006996~organelle organization and biogenesis, GO:0007010~cytoskeleton organization and biogenesis, GO:0007015~actin filament organization, GO:0007155~cell adhesion, GO:0007160~cell-matrix adhesion, GO:0008219~cell death, GO:0009987~cellular process, GO:0012501~programmed cell death, GO:0016043~cellular component organization and biogenesis, GO:0…	GO:0005622~intracellular, GO:0005623~cell, GO:0005737~cytoplasm, GO:0005856~cytoskeleton, GO:0005886~plasma membrane, GO:0005912~adherens junction, GO:0005924~cell-substrate adherens junction, GO:0005925~focal adhesion, GO:0016020~membrane, GO:0016323~basolateral plasma membrane, GO:0030016~myofibril, GO:0030017~sarcomere, GO:0030018~Z disc, GO:0030054~cell junction, GO:0030055~cell-matrix juncti…	GO:0003779~actin binding, GO:0005102~receptor binding, GO:0005178~integrin binding, GO:0005488~binding, GO:0005509~calcium ion binding, GO:0005515~protein binding, GO:0008092~cytoskeletal protein binding, GO:0017166~vinculin binding, GO:0032403~protein complex binding, GO:0043167~ion binding, GO:0043169~cation binding, GO:0046872~metal ion binding, GO:0051015~actin filament binding,
A_23_P317359	LOC375010	FLJ00310 protein, FLJ00310 protein (Fragment), hypothetical LOC375010,	439.918	1	10	NA	NA	NA
A_24_P462428	BF512474	NA	443.127	1	22	NA	NA	NA
A_23_P135063	A_23_P135063	NA	4.12228	1	4	NA	NA	NA
A_24_P937911	BF813638	NA	723.007		7	NA	NA	NA
A_23_P139050	OR8D2	Olfactory receptor 8D2, Olfactory receptor 8D2 (Olfactory receptor-like protein JCG2), Olfactory receptor OR11-303, Olfactory receptor OR11-303 (Olfactory receptor, family 8, subfamily D, member 2), Olfactory receptor, family 8, subfamily D, member 2, Olfactory receptor-like protein JCG2,	110.849	1	11	GO:0003008~system process, GO:0007154~cell communication, GO:0007165~signal transduction, GO:0007166~cell surface receptor linked signal transduction, GO:0007186~G-protein coupled receptor protein signaling pathway, GO:0007600~sensory perception, GO:0007606~sensory perception of chemical stimulus, GO:0007608~sensory perception of smell, GO:0009987~cellular process, GO:0032501~multicellular organi…	GO:0005623~cell, GO:0005886~plasma membrane, GO:0016020~membrane, GO:0016021~integral to membrane, GO:0031224~intrinsic to membrane, GO:0044425~membrane part, GO:0044464~cell part,	GO:0001584~rhodopsin-like receptor activity, GO:0004871~signal transducer activity, GO:0004872~receptor activity, GO:0004888~transmembrane receptor activity, GO:0004930~G-protein coupled receptor activity, GO:0004984~olfactory receptor activity, GO:0060089~molecular transducer activity,
A_23_P37311	PCNX	Pecanex homolog, Pecanex-like protein 1, pecanex homolog (Drosophila),	102.886	1	8	NA	GO:0005623~cell, GO:0016020~membrane, GO:0016021~integral to membrane, GO:0031224~intrinsic to membrane, GO:0044425~membrane part, GO:0044464~cell part,	NA
A_24_P797366	THC2667911	NA	336.769		6	NA	NA	NA
A_23_P119478	EBI3	EBV-induced gene 3 protein, Epstein-Barr virus induced gene 3, Epstein-Barr virus-induced gene 3 protein, IL-27B, Interleukin-27 beta chain precursor, Interleukin-27 beta chain precursor (IL-27B) (Epstein-Barr virus- induced gene 3 protein) (EBV-induced gene 3 protein),	66.6177	1	4	GO:0001775~cell activation, GO:0001816~cytokine production, GO:0002250~adaptive immune response, GO:0002376~immune system process, GO:0002460~adaptive immune response based on somatic recombination of immune receptors built from immunoglobulin superfamily domains, GO:0006412~translation, GO:0006417~regulation of translation, GO:0006955~immune response, GO:0006959~humoral immune response, GO:00081…	GO:0005576~extracellular region, GO:0005615~extracellular space, GO:0005623~cell, GO:0005886~plasma membrane, GO:0016020~membrane, GO:0044421~extracellular region part, GO:0044464~cell part,	GO:0004871~signal transducer activity, GO:0004872~receptor activity, GO:0004888~transmembrane receptor activity, GO:0005102~receptor binding, GO:0005125~cytokine activity, GO:0005488~binding, GO:0005515~protein binding, GO:0019955~cytokine binding, GO:0019965~interleukin binding, GO:0045523~interleukin-27 receptor binding, GO:0060089~molecular transducer activity,
A_32_P107441	AA076992	NA	309.184	1	15	NA	NA	NA
A_23_P100263	CMIP	CMIP protein, KIAA1694 protein, c-Maf-inducing protein,	0		3	NA	NA	NA
A_24_P722248	A_24_P722248	NA	438		3	NA	NA	NA
A_23_P2258	CCDC62	Coiled-coil domain-containing protein 60 (Aaa-protein) (Protein TSP- NY), coiled-coil domain containing 62,	122.253	1	15	NA	NA	NA
A_23_P128663	SACS	Sacsin, spastic ataxia of Charlevoix-Saguenay (sacsin),	24	2	3	GO:0006457~protein folding, GO:0006464~protein modification process, GO:0008152~metabolic process, GO:0009987~cellular process, GO:0019538~protein metabolic process, GO:0043170~macromolecule metabolic process, GO:0043283~biopolymer metabolic process, GO:0043412~biopolymer modification, GO:0044237~cellular metabolic process, GO:0044238~primary metabolic process, GO:0044260~cellular macromolecule m…	NA	GO:0000166~nucleotide binding, GO:0005488~binding, GO:0005515~protein binding, GO:0005524~ATP binding, GO:0017076~purine nucleotide binding, GO:0030554~adenyl nucleotide binding, GO:0031072~heat shock protein binding, GO:0032553~ribonucleotide binding, GO:0032555~purine ribonucleotide binding, GO:0032559~adenyl ribonucleotide binding,
A_23_P44533	PLCXD2	phosphatidylinositol-specific phospholipase C, X domain containing 2,	0	4	3	GO:0006629~lipid metabolic process, GO:0007154~cell communication, GO:0007165~signal transduction, GO:0007242~intracellular signaling cascade, GO:0008152~metabolic process, GO:0009056~catabolic process, GO:0009987~cellular process, GO:0016042~lipid catabolic process, GO:0044238~primary metabolic process,	NA	GO:0003824~catalytic activity, GO:0004091~carboxylesterase activity, GO:0004620~phospholipase activity, GO:0004629~phospholipase C activity, GO:0004871~signal transducer activity, GO:0008081~phosphoric diester hydrolase activity, GO:0016298~lipase activity, GO:0016787~hydrolase activity, GO:0016788~hydrolase activity, acting on ester bonds, GO:0042578~phosphoric ester hydrolase activity, GO:00600…
A_24_P516978	THC2677286	NA	850.592	3	10	NA	NA	NA
A_24_P884376	THC2572360	NA	313.638		12	NA	NA	NA
A_32_P22989	A_32_P22989	NA	281.405	1	20	NA	NA	NA
A_23_P145711	C7orf10	C7orf10 protein, Dermal papilla-derived protein 13, Putative uncharacterized protein C7orf10, Putative uncharacterized protein C7orf10 (Fragment), Uncharacterized protein C7orf10, Uncharacterized protein C7orf10 (Dermal papilla-derived protein 13), chromosome 7 open reading frame 10,	5.73333	1	3	GO:0008152~metabolic process,	NA	GO:0003824~catalytic activity, GO:0016740~transferase activity,
A_24_P943507	A_24_P943507	NA	383.25	1	19	NA	NA	NA
A_24_P469746	LOC151174	Putative uncharacterized protein, hypothetical protein LOC151174,	0	1	1	NA	NA	NA
A_24_P467371	RP11-93B10.1	NA	0		1	NA	NA	NA
A_23_P11841	ATP2B4	ATPase, Ca++ transporting, plasma membrane 4, ATPase, Ca++ transporting, plasma membrane 4 (ATPase, Ca++ transporting, plasma membrane 4, isoform CRA_a), ATPase, Ca++ transporting, plasma membrane 4 (ATPase, Ca++ transporting, plasma membrane 4, isoform CRA_d), ATPase, Ca++ transporting, plasma membrane 4, isoform CRA_a, ATPase, Ca++ transporting, plasma membrane 4, isoform CRA_d, Matrix-remodeli…	134.9	2	5	GO:0006810~transport, GO:0006811~ion transport, GO:0006812~cation transport, GO:0006816~calcium ion transport, GO:0008152~metabolic process, GO:0015674~di-, tri-valent inorganic cation transport, GO:0030001~metal ion transport, GO:0051179~localization, GO:0051234~establishment of localization,	GO:0005623~cell, GO:0005886~plasma membrane, GO:0005887~integral to plasma membrane, GO:0016020~membrane, GO:0016021~integral to membrane, GO:0031224~intrinsic to membrane, GO:0031226~intrinsic to plasma membrane, GO:0044425~membrane part, GO:0044459~plasma membrane part, GO:0044464~cell part,	GO:0000166~nucleotide binding, GO:0000287~magnesium ion binding, GO:0003824~catalytic activity, GO:0005215~transporter activity, GO:0005388~calcium-transporting ATPase activity, GO:0005488~binding, GO:0005509~calcium ion binding, GO:0005515~protein binding, GO:0005516~calmodulin binding, GO:0005524~ATP binding, GO:0008324~cation transmembrane transporter activity, GO:0015075~ion transmembrane tra…
A_32_P78809	AF075063	NA	180.817		5	NA	NA	NA
A_24_P936911	THC2510958	NA	50.4753	1	8	NA	NA	NA
A_23_P211909	PLS1	I-plastin, Intestine-specific plastin, PLS1 protein, Plastin-1, Plastin-1 (I-plastin) (Intestine-specific plastin), plastin 1 (I isoform),	35.2	2	5	NA	GO:0005622~intracellular, GO:0005623~cell, GO:0005737~cytoplasm, GO:0005856~cytoskeleton, GO:0005903~brush border, GO:0015629~actin cytoskeleton, GO:0042995~cell projection, GO:0043226~organelle, GO:0043228~non-membrane-bound organelle, GO:0043229~intracellular organelle, GO:0043232~intracellular non-membrane-bound organelle, GO:0044424~intracellular part, GO:0044464~cell part,	GO:0003779~actin binding, GO:0005198~structural molecule activity, GO:0005200~structural constituent of cytoskeleton, GO:0005488~binding, GO:0005509~calcium ion binding, GO:0005515~protein binding, GO:0008092~cytoskeletal protein binding, GO:0043167~ion binding, GO:0043169~cation binding, GO:0046872~metal ion binding, GO:0051015~actin filament binding,
A_32_P186741	AI301106	NA	597.017	3	11	NA	NA	NA
A_32_P136477	A_32_P136477	NA	167.941	1	11	NA	NA	NA
A_23_P202894	ACRV1	Acrosomal protein SP-10 precursor, Acrosomal vesicle protein 1 isoform a variant, acrosomal vesicle protein 1,	7.06503	1	3	GO:0007275~multicellular organismal development, GO:0032501~multicellular organismal process, GO:0032502~developmental process,	GO:0000323~lytic vacuole, GO:0001669~acrosome, GO:0005622~intracellular, GO:0005623~cell, GO:0005737~cytoplasm, GO:0005764~lysosome, GO:0005773~vacuole, GO:0043226~organelle, GO:0043227~membrane-bound organelle, GO:0043229~intracellular organelle, GO:0043231~intracellular membrane-bound organelle, GO:0044424~intracellular part, GO:0044444~cytoplasmic part, GO:0044464~cell part,	NA
A_24_P932388	DB340110	NA	51.2005		5	NA	NA	NA
A_24_P180423	PCBD2	Pterin-4-alpha-carbinolamine dehydratase 2 (EC 4.2.1.96) (PHS 2) (4- alpha-hydroxy-tetrahydropterin dehydratase 2) (DcoH-like protein DCoHm) (Dimerization cofactor of hepatocyte nuclear factor 1 from muscle) (HNF-1-alpha dimerization cofactor), pterin-4 alpha-carbinolamine dehydratase/dimerization cofactor of hepatocyte nuclear factor 1 alpha (TCF1) 2,	220		2	GO:0006139~nucleobase, nucleoside, nucleotide and nucleic acid metabolic process, GO:0006350~transcription, GO:0006351~transcription, DNA-dependent, GO:0006355~regulation of transcription, DNA-dependent, GO:0006461~protein complex assembly, GO:0006725~aromatic compound metabolic process, GO:0006729~tetrahydrobiopterin biosynthetic process, GO:0008152~metabolic process, GO:0009058~biosynthetic pro…	GO:0005622~intracellular, GO:0005623~cell, GO:0005634~nucleus, GO:0043226~organelle, GO:0043227~membrane-bound organelle, GO:0043229~intracellular organelle, GO:0043231~intracellular membrane-bound organelle, GO:0044424~intracellular part, GO:0044464~cell part,	GO:0003824~catalytic activity, GO:0004497~monooxygenase activity, GO:0004505~phenylalanine 4-monooxygenase activity, GO:0005488~binding, GO:0005515~protein binding, GO:0008124~4-alpha-hydroxytetrahydrobiopterin dehydratase activity, GO:0016491~oxidoreductase activity, GO:0016705~oxidoreductase activity, acting on paired donors, with incorporation or reduction of molecular oxygen, GO:0016714~oxido…
A_23_P71014	WBSCR22	Putative uncharacterized protein WBSCR22, Uncharacterized methyltransferase WBSCR22, Uncharacterized methyltransferase WBSCR22 (EC 2.1.1.-) (Williams- Beuren syndrome chromosomal region 22 protein), Williams Beuren syndrome chromosome region 22, Williams-Beuren syndrome chromosomal region 22 protein,	371.9	4	4	GO:0008152~metabolic process,	GO:0005622~intracellular, GO:0005623~cell, GO:0005634~nucleus, GO:0043226~organelle, GO:0043227~membrane-bound organelle, GO:0043229~intracellular organelle, GO:0043231~intracellular membrane-bound organelle, GO:0044424~intracellular part, GO:0044464~cell part,	GO:0003824~catalytic activity, GO:0008168~methyltransferase activity, GO:0016740~transferase activity, GO:0016741~transferase activity, transferring one-carbon groups,
A_24_P705136	LOC642005	similar to zinc finger protein 682,	61.4722	1	6	NA	GO:0005622~intracellular, GO:0005623~cell, GO:0044464~cell part,	GO:0003676~nucleic acid binding, GO:0005488~binding, GO:0008270~zinc ion binding, GO:0043167~ion binding, GO:0043169~cation binding, GO:0046872~metal ion binding, GO:0046914~transition metal ion binding,
A_24_P665621	THC2653236	NA	0		1	NA	NA	NA
A_32_P11	THC2521656	NA	70.1482	1	6	NA	NA	NA
A_24_P401981	LOC643313	similar to hypothetical protein LOC284701,	220		2	NA	NA	NA
A_24_P929640	THC2504595	NA	283.277		7	NA	NA	NA
A_32_P128603	THC2569379	NA	361.226	1	21	NA	NA	NA
A_32_P201279	C20orf80	NA	825.897	1	19	NA	NA	NA
A_24_P590241	THC2694175	NA	592.603	1	20	NA	NA	NA
A_23_P435649	C18orf16	Uncharacterized protein C18orf16, chromosome 18 open reading frame 16,	5		3	NA	NA	NA
A_24_P772276	AK027225	NA	385.523		7	NA	NA	NA
A_24_P928561	A_24_P928561	NA	12.3064	1	4	NA	NA	NA
A_32_P105469	AK074696	NA	302.224	1	17	NA	NA	NA
A_23_P326319	C16orf45	Uncharacterized protein C16orf45, chromosome 16 open reading frame 45,	19.0571	1	6	NA	NA	GO:0005488~binding, GO:0005515~protein binding,
A_23_P351837	FLJ33790	CDNA FLJ33790 fis, clone BRSSN2009389, weakly similar to Homo sapiens Kelch motif containing protein, FLJ33790 protein, Putative uncharacterized protein FLJ33790, hypothetical protein FLJ33790,	206.654	1	11	NA	NA	NA
A_24_P924433	A_24_P924433	NA	1221.51	1	21	NA	NA	NA
A_23_P128930	PSMC6	26S protease regulatory subunit S10B, 26S protease regulatory subunit S10B (Proteasome 26S subunit ATPase 6) (Proteasome subunit p42), Proteasome 26S subunit ATPase 6, Proteasome subunit p42, proteasome (prosome, macropain) 26S subunit, ATPase, 6,	191.5	2	5	GO:0006508~proteolysis, GO:0006511~ubiquitin-dependent protein catabolic process, GO:0008152~metabolic process, GO:0009056~catabolic process, GO:0009057~macromolecule catabolic process, GO:0009987~cellular process, GO:0019538~protein metabolic process, GO:0019941~modification-dependent protein catabolic process, GO:0030163~protein catabolic process, GO:0043170~macromolecule metabolic process, GO:…	GO:0000502~proteasome complex (sensu Eukaryota), GO:0005622~intracellular, GO:0005623~cell, GO:0005634~nucleus, GO:0005737~cytoplasm, GO:0005829~cytosol, GO:0032991~macromolecular complex, GO:0043226~organelle, GO:0043227~membrane-bound organelle, GO:0043229~intracellular organelle, GO:0043231~intracellular membrane-bound organelle, GO:0043234~protein complex, GO:0044424~intracellular part, GO:00…	GO:0000166~nucleotide binding, GO:0003824~catalytic activity, GO:0005488~binding, GO:0005515~protein binding, GO:0005524~ATP binding, GO:0016462~pyrophosphatase activity, GO:0016787~hydrolase activity, GO:0016817~hydrolase activity, acting on acid anhydrides, GO:0016818~hydrolase activity, acting on acid anhydrides, in phosphorus-containing anhydrides, GO:0016887~ATPase activity, GO:0017076~purin…
A_23_P359588	PCDHGB4	Cadherin-20, Fibroblast cadherin 2, PCDH-gamma-B4, Protocadherin gamma B4 precursor, Protocadherin gamma B4 precursor (PCDH-gamma-B4) (Cadherin-20) (Fibroblast cadherin 2), protocadherin gamma subfamily B, 4,	25.0774	1	6	GO:0007155~cell adhesion, GO:0007156~homophilic cell adhesion, GO:0009987~cellular process, GO:0016337~cell-cell adhesion, GO:0016339~calcium-dependent cell-cell adhesion, GO:0022610~biological adhesion,	GO:0005623~cell, GO:0005886~plasma membrane, GO:0016020~membrane, GO:0016021~integral to membrane, GO:0031224~intrinsic to membrane, GO:0044425~membrane part, GO:0044464~cell part,	GO:0005488~binding, GO:0005509~calcium ion binding, GO:0005515~protein binding, GO:0043167~ion binding, GO:0043169~cation binding, GO:0046872~metal ion binding,
A_24_P659122	LOC401357	CDNA FLJ43802 fis, clone TESTI4000462, CDNA FLJ46235 fis, clone TESTI4016848, hypothetical LOC401357,	14.4854	1	6	NA	NA	NA
A_23_P21853	AP2A2	100 kDa coated vesicle protein C, AP-2 complex subunit alpha-2, AP-2 complex subunit alpha-2 (Adapter-related protein complex 2 alpha- 2 subunit) (Alpha2-adaptin) (Alpha-adaptin C) (Adaptor protein complex AP-2 subunit alpha-2) (Clathrin assembly protein complex 2 alpha-C large chain) (100 kDa coated vesicle protein C) (Plasma membrane adaptor HA2/AP2 adaptin alpha C subunit) (Huntingtin-interact…	64		3	GO:0006461~protein complex assembly, GO:0006810~transport, GO:0006886~intracellular protein transport, GO:0006897~endocytosis, GO:0008104~protein localization, GO:0008152~metabolic process, GO:0009987~cellular process, GO:0010324~membrane invagination, GO:0015031~protein transport, GO:0016043~cellular component organization and biogenesis, GO:0016044~membrane organization and biogenesis, GO:00161…	GO:0000139~Golgi membrane, GO:0005622~intracellular, GO:0005623~cell, GO:0005737~cytoplasm, GO:0005794~Golgi apparatus, GO:0005798~Golgi-associated vesicle, GO:0005886~plasma membrane, GO:0005905~coated pit, GO:0012505~endomembrane system, GO:0012506~vesicle membrane, GO:0012510~trans-Golgi network transport vesicle membrane, GO:0016020~membrane, GO:0016023~cytoplasmic membrane-bound vesicle, GO:…	GO:0005198~structural molecule activity, GO:0005215~transporter activity, GO:0005488~binding, GO:0005515~protein binding, GO:0008289~lipid binding, GO:0008565~protein transporter activity, GO:0022892~substrate-specific transporter activity,
A_24_P886336	BC029907	NA	0		1	NA	NA	NA
A_32_P116176	THC2691289	NA	557.229	1	14	NA	NA	NA
A_23_P118135	A_23_P118135	NA	692.117	3	8	NA	NA	NA
A_32_P182458	A_32_P182458	NA	644.086	1	24	NA	NA	NA
A_24_P93736	FLJ40292	hypothetical LOC643210,	220	1	4	NA	NA	NA
A_24_P153763	BC015129	NA	192.349	3	10	NA	NA	NA
A_24_P522976	THC2508177	NA	507.464	1	20	NA	NA	NA
A_23_P106562	GALNS	CDNA FLJ11426 fis, clone HEMBA1001059, highly similar to Human N- acetylgalactosamine 6-sulphatase (GALNS), CDNA FLJ11426 fis, clone HEMBA1001059, highly similar to Human N-acetylgalactosamine 6-sulphatase, FLJ00319 protein, GALNS, GALNS protein, N-acetylgalactosamine-6-sulfatase precursor (EC 3.1.6.4) (N- acetylgalactosamine-6-sulfate sulfatase) (Galactose-6-sulfate sulfatase) (GalNAc6S sulfatas…	115.02	1	8	GO:0005975~carbohydrate metabolic process, GO:0006022~aminoglycan metabolic process, GO:0006807~nitrogen compound metabolic process, GO:0008152~metabolic process, GO:0009308~amine metabolic process, GO:0009987~cellular process, GO:0030203~glycosaminoglycan metabolic process, GO:0043170~macromolecule metabolic process, GO:0044237~cellular metabolic process, GO:0044238~primary metabolic process, GO…	GO:0000323~lytic vacuole, GO:0005622~intracellular, GO:0005623~cell, GO:0005737~cytoplasm, GO:0005764~lysosome, GO:0005773~vacuole, GO:0043226~organelle, GO:0043227~membrane-bound organelle, GO:0043229~intracellular organelle, GO:0043231~intracellular membrane-bound organelle, GO:0044424~intracellular part, GO:0044444~cytoplasmic part, GO:0044464~cell part,	GO:0003824~catalytic activity, GO:0003943~N-acetylgalactosamine-4-sulfatase activity, GO:0005488~binding, GO:0005509~calcium ion binding, GO:0008484~sulfuric ester hydrolase activity, GO:0016787~hydrolase activity, GO:0016788~hydrolase activity, acting on ester bonds, GO:0043167~ion binding, GO:0043169~cation binding, GO:0043890~N-acetylgalactosamine-6-sulfatase activity, GO:0046872~metal ion bin…
A_23_P95923	ZNF562	Zinc finger protein 562,	125.04	1	10	GO:0006139~nucleobase, nucleoside, nucleotide and nucleic acid metabolic process, GO:0006350~transcription, GO:0006351~transcription, DNA-dependent, GO:0006355~regulation of transcription, DNA-dependent, GO:0008152~metabolic process, GO:0009987~cellular process, GO:0010467~gene expression, GO:0010468~regulation of gene expression, GO:0016070~RNA metabolic process, GO:0019219~regulation of nucleob…	GO:0005622~intracellular, GO:0005623~cell, GO:0005634~nucleus, GO:0043226~organelle, GO:0043227~membrane-bound organelle, GO:0043229~intracellular organelle, GO:0043231~intracellular membrane-bound organelle, GO:0044424~intracellular part, GO:0044464~cell part,	GO:0003676~nucleic acid binding, GO:0003677~DNA binding, GO:0005488~binding, GO:0008270~zinc ion binding, GO:0043167~ion binding, GO:0043169~cation binding, GO:0046872~metal ion binding, GO:0046914~transition metal ion binding,
A_32_P189974	AI937300	NA	144.918	1	12	NA	NA	NA
A_23_P66787	ACLY	ACLY variant protein, ATP citrate lyase, ATP-citrate (pro-S-)-lyase, ATP-citrate synthase, ATP-citrate synthase (EC 2.3.3.8) (ATP-citrate (pro-S-)-lyase) (Citrate cleavage enzyme), CDNA FLJ37765 fis, clone BRHIP2024742, highly similar to ATP-CITRATE, Citrate cleavage enzyme,	124		3	GO:0005975~carbohydrate metabolic process, GO:0006082~organic acid metabolic process, GO:0006100~tricarboxylic acid cycle intermediate metabolic process, GO:0006101~citrate metabolic process, GO:0006139~nucleobase, nucleoside, nucleotide and nucleic acid metabolic process, GO:0006163~purine nucleotide metabolic process, GO:0006195~purine nucleotide catabolic process, GO:0006200~ATP catabolic proc…	GO:0005622~intracellular, GO:0005623~cell, GO:0005737~cytoplasm, GO:0009346~citrate lyase complex, GO:0032991~macromolecular complex, GO:0043234~protein complex, GO:0044424~intracellular part, GO:0044444~cytoplasmic part, GO:0044464~cell part,	GO:0000166~nucleotide binding, GO:0000287~magnesium ion binding, GO:0003824~catalytic activity, GO:0003878~ATP citrate synthase activity, GO:0005488~binding, GO:0005515~protein binding, GO:0005524~ATP binding, GO:0016740~transferase activity, GO:0016746~transferase activity, transferring acyl groups, GO:0017076~purine nucleotide binding, GO:0030554~adenyl nucleotide binding, GO:0032553~ribonucleo…
A_24_P50509	LOC647907	NA	12.7667	2	6	NA	NA	NA
A_23_P110903	SRrp35	35 kDa SR repressor protein, 35 kDa SR repressor protein (SRrp35), OTTHUMP00000016846, OTTHUMP00000016846 (Serine-arginine repressor protein (35 kDa), isoform CRA_a), SRrp35, Serine-arginine repressor protein (35 kDa), isoform CRA_a, serine-arginine repressor protein (35 kDa),	0		1	GO:0000244~assembly of spliceosomal tri-snRNP, GO:0000245~spliceosome assembly, GO:0000375~RNA splicing, via transesterification reactions, GO:0000377~RNA splicing, via transesterification reactions with bulged adenosine as nucleophile, GO:0000380~alternative nuclear mRNA splicing, via spliceosome, GO:0000381~regulation of alternative nuclear mRNA splicing, via spliceosome, GO:0000387~spliceosoma…	GO:0005622~intracellular, GO:0005623~cell, GO:0005634~nucleus, GO:0005654~nucleoplasm, GO:0005737~cytoplasm, GO:0031974~membrane-enclosed lumen, GO:0031981~nuclear lumen, GO:0043226~organelle, GO:0043227~membrane-bound organelle, GO:0043229~intracellular organelle, GO:0043231~intracellular membrane-bound organelle, GO:0043233~organelle lumen, GO:0044422~organelle part, GO:0044424~intracellular pa…	GO:0000166~nucleotide binding, GO:0003676~nucleic acid binding, GO:0003723~RNA binding, GO:0005488~binding, GO:0005515~protein binding, GO:0019904~protein domain specific binding, GO:0050733~RS domain binding, GO:0051082~unfolded protein binding,
A_23_P33558	LOC729164	NA	0		1	NA	NA	NA
A_24_P904723	BX113452	NA	334		4	NA	NA	NA
A_24_P170496	ENST00000333546	NA	0		1	NA	NA	NA
A_23_P48691	ARF6	ADP-ribosylation factor 6, ARF6 protein (ADP-ribosylation factor 6) (Fragment), Arf6 protein,	0.5	2	3	GO:0000902~cell morphogenesis, GO:0001889~liver development, GO:0006810~transport, GO:0006897~endocytosis, GO:0006898~receptor-mediated endocytosis, GO:0006915~apoptosis, GO:0006928~cell motility, GO:0006996~organelle organization and biogenesis, GO:0007010~cytoskeleton organization and biogenesis, GO:0007154~cell communication, GO:0007155~cell adhesion, GO:0007165~signal transduction, GO:0007242…	GO:0000267~cell fraction, GO:0001726~ruffle, GO:0005622~intracellular, GO:0005623~cell, GO:0005624~membrane fraction, GO:0005737~cytoplasm, GO:0005768~endosome, GO:0005794~Golgi apparatus, GO:0005886~plasma membrane, GO:0005938~cell cortex, GO:0016020~membrane, GO:0031252~leading edge, GO:0042995~cell projection, GO:0043226~organelle, GO:0043227~membrane-bound organelle, GO:0043229~intracellular …	GO:0000166~nucleotide binding, GO:0003824~catalytic activity, GO:0003924~GTPase activity, GO:0005488~binding, GO:0005515~protein binding, GO:0005525~GTP binding, GO:0016462~pyrophosphatase activity, GO:0016787~hydrolase activity, GO:0016817~hydrolase activity, acting on acid anhydrides, GO:0016818~hydrolase activity, acting on acid anhydrides, in phosphorus-containing anhydrides, GO:0017076~purin…
A_24_P333234	AF274942	NA	2		2	NA	NA	NA
A_23_P217564	ACSL4	Acyl-CoA synthetase 4, Acyl-CoA synthetase long-chain family member 4, Acyl-CoA synthetase long-chain family member 4, isoform CRA_b, LACS 4, Long-chain acyl-CoA synthetase 4, Long-chain-fatty-acid--CoA ligase 4, Long-chain-fatty-acid--CoA ligase 4 (EC 6.2.1.3) (Long-chain acyl-CoA synthetase 4) (LACS 4), cDNA FLJ78368, highly similar to Homo sapiens acyl-CoA synthetase long-chain family member 4…	48.7667	2	6	GO:0006082~organic acid metabolic process, GO:0006629~lipid metabolic process, GO:0006631~fatty acid metabolic process, GO:0007610~behavior, GO:0007611~learning and/or memory, GO:0008152~metabolic process, GO:0009987~cellular process, GO:0019752~carboxylic acid metabolic process, GO:0032787~monocarboxylic acid metabolic process, GO:0044237~cellular metabolic process, GO:0044238~primary metabolic …	GO:0000267~cell fraction, GO:0005622~intracellular, GO:0005623~cell, GO:0005624~membrane fraction, GO:0005737~cytoplasm, GO:0005739~mitochondrion, GO:0005740~mitochondrial envelope, GO:0005741~mitochondrial outer membrane, GO:0005777~peroxisome, GO:0005778~peroxisomal membrane, GO:0005783~endoplasmic reticulum, GO:0005789~endoplasmic reticulum membrane, GO:0005792~microsome, GO:0012505~endomembra…	GO:0000287~magnesium ion binding, GO:0003824~catalytic activity, GO:0004467~long-chain-fatty-acid-CoA ligase activity, GO:0005488~binding, GO:0015645~fatty-acid ligase activity, GO:0016874~ligase activity, GO:0016877~ligase activity, forming carbon-sulfur bonds, GO:0043167~ion binding, GO:0046872~metal ion binding,
A_23_P56922	HSPE1	10 kDa chaperonin, 10 kDa heat shock protein, mitochondrial, 10 kDa heat shock protein, mitochondrial (Hsp10) (10 kDa chaperonin) (CPN10) (Early-pregnancy factor) (EPF), CPN10, Chaperonin 10-related protein, Chaperonin 10-related protein (Fragment), EPF, Early-pregnancy factor, HSPE1 protein, Heat shock 10kDa protein 1 (Chaperonin 10), isoform CRA_i, Hsp10, Putative uncharacterized protein HSPE1,…	0	2	3	GO:0006457~protein folding, GO:0006915~apoptosis, GO:0006919~caspase activation, GO:0006950~response to stress, GO:0006986~response to unfolded protein, GO:0007154~cell communication, GO:0007165~signal transduction, GO:0007242~intracellular signaling cascade, GO:0008152~metabolic process, GO:0008219~cell death, GO:0008632~apoptotic program, GO:0009607~response to biotic stimulus, GO:0009987~cellu…	GO:0005622~intracellular, GO:0005623~cell, GO:0005737~cytoplasm, GO:0005739~mitochondrion, GO:0005759~mitochondrial matrix, GO:0031974~membrane-enclosed lumen, GO:0031980~mitochondrial lumen, GO:0043226~organelle, GO:0043227~membrane-bound organelle, GO:0043229~intracellular organelle, GO:0043231~intracellular membrane-bound organelle, GO:0043233~organelle lumen, GO:0044422~organelle part, GO:004…	GO:0000166~nucleotide binding, GO:0005488~binding, GO:0005515~protein binding, GO:0005524~ATP binding, GO:0017076~purine nucleotide binding, GO:0030554~adenyl nucleotide binding, GO:0032553~ribonucleotide binding, GO:0032555~purine ribonucleotide binding, GO:0032559~adenyl ribonucleotide binding, GO:0051082~unfolded protein binding, GO:0051087~chaperone binding,
A_24_P550893	A_24_P550893	NA	0		1	NA	NA	NA
A_23_P6714	SENP7	SUMO-1-specific protease 2, SUMO1/sentrin specific peptidase 7, Sentrin-specific protease 7, Sentrin-specific protease 7 (EC 3.4.22.-) (Sentrin/SUMO-specific protease SENP7) (SUMO-1-specific protease 2), Sentrin/SUMO-specific protease SENP7,	322.306	1	14	GO:0006464~protein modification process, GO:0006508~proteolysis, GO:0006512~ubiquitin cycle, GO:0008152~metabolic process, GO:0009987~cellular process, GO:0016925~protein sumoylation, GO:0019538~protein metabolic process, GO:0032446~protein modification by small protein conjugation, GO:0043170~macromolecule metabolic process, GO:0043283~biopolymer metabolic process, GO:0043412~biopolymer modifica…	GO:0005622~intracellular, GO:0005623~cell, GO:0005634~nucleus, GO:0043226~organelle, GO:0043227~membrane-bound organelle, GO:0043229~intracellular organelle, GO:0043231~intracellular membrane-bound organelle, GO:0044424~intracellular part, GO:0044464~cell part,	GO:0003824~catalytic activity, GO:0008233~peptidase activity, GO:0008234~cysteine-type peptidase activity, GO:0016787~hydrolase activity,
A_23_P207537	DUSP14	DUSP14 protein, Dual specificity phosphatase 14, Dual specificity phosphatase 14, isoform CRA_a, Dual specificity protein phosphatase 14, MAP kinase phosphatase 6, MKP-1-like protein tyrosine phosphatase, MKP-6, MKP-L, Mitogen-activated protein kinase phosphatase 6,	6	2	4	GO:0006464~protein modification process, GO:0006470~protein amino acid dephosphorylation, GO:0006793~phosphorus metabolic process, GO:0006796~phosphate metabolic process, GO:0008152~metabolic process, GO:0009987~cellular process, GO:0016311~dephosphorylation, GO:0019538~protein metabolic process, GO:0043170~macromolecule metabolic process, GO:0043283~biopolymer metabolic process, GO:0043412~biopo…	NA	GO:0003824~catalytic activity, GO:0004721~phosphoprotein phosphatase activity, GO:0004725~protein tyrosine phosphatase activity, GO:0008138~protein tyrosine/serine/threonine phosphatase activity, GO:0016787~hydrolase activity, GO:0016788~hydrolase activity, acting on ester bonds, GO:0016791~phosphoric monoester hydrolase activity, GO:0042578~phosphoric ester hydrolase activity,
A_23_P26810	TP53	Antigen NY-CO-13, Cellular tumor antigen p53, Cellular tumor antigen p53 (Fragment), Cellular tumor antigen p53 (Tumor suppressor p53) (Phosphoprotein p53) (Antigen NY-CO-13), P53 tumor suppressor, P53 tumor suppressor (Fragment), Phosphoprotein p53, Tumor suppressor p53, tumor protein p53 (Li-Fraumeni syndrome),	0	4	3	GO:0000074~regulation of progression through cell cycle, GO:0000075~cell cycle checkpoint, GO:0000077~DNA damage checkpoint, GO:0000087~M phase of mitotic cell cycle, GO:0000278~mitotic cell cycle, GO:0000279~M phase, GO:0000902~cell morphogenesis, GO:0001558~regulation of cell growth, GO:0002347~response to tumor cell, GO:0006139~nucleobase, nucleoside, nucleotide and nucleic acid metabolic proc…	GO:0000267~cell fraction, GO:0005622~intracellular, GO:0005623~cell, GO:0005626~insoluble fraction, GO:0005634~nucleus, GO:0005654~nucleoplasm, GO:0005657~replication fork, GO:0005694~chromosome, GO:0005730~nucleolus, GO:0005737~cytoplasm, GO:0005739~mitochondrion, GO:0005783~endoplasmic reticulum, GO:0005829~cytosol, GO:0016363~nuclear matrix, GO:0031974~membrane-enclosed lumen, GO:0031981~nucle…	GO:0000166~nucleotide binding, GO:0000739~DNA strand annealing activity, GO:0003676~nucleic acid binding, GO:0003677~DNA binding, GO:0003682~chromatin binding, GO:0003690~double-stranded DNA binding, GO:0003697~single-stranded DNA binding, GO:0003700~transcription factor activity, GO:0003824~catalytic activity, GO:0004518~nuclease activity, GO:0005488~binding, GO:0005507~copper ion binding, GO:00…
A_24_P794892	A_24_P794892	NA	0	4	1	NA	NA	NA
A_23_P160167	TSPAN1	Tetraspan NET-1, Tetraspanin 1, Tetraspanin 1 (Tetraspanin 1, isoform CRA_a), Tetraspanin 1, isoform CRA_a, Tetraspanin TM4-C, Tetraspanin-1, Tetraspanin-1 (Tspan-1) (Tetraspan NET-1) (Tetraspanin TM4-C), Tspan-1,	5		3	GO:0006928~cell motility, GO:0007155~cell adhesion, GO:0008283~cell proliferation, GO:0009987~cellular process, GO:0022610~biological adhesion, GO:0051179~localization, GO:0051674~localization of cell,	GO:0005623~cell, GO:0016020~membrane, GO:0016021~integral to membrane, GO:0031224~intrinsic to membrane, GO:0044425~membrane part, GO:0044464~cell part,	NA
A_24_P275199	AK123157	NA	0	3	1	NA	NA	NA
A_23_P76078	IL23A	Interleukin-23 subunit alpha precursor (IL-23 subunit alpha) (Interleukin-23 subunit p19) (IL-23p19), interleukin 23, alpha subunit p19,	3		2	GO:0002376~immune system process, GO:0006950~response to stress, GO:0006952~defense response, GO:0006954~inflammatory response, GO:0006955~immune response, GO:0007275~multicellular organismal development, GO:0009605~response to external stimulus, GO:0009607~response to biotic stimulus, GO:0009611~response to wounding, GO:0009615~response to virus, GO:0009888~tissue development, GO:0032501~multice…	GO:0005576~extracellular region, GO:0005615~extracellular space, GO:0044421~extracellular region part,	GO:0005102~receptor binding, GO:0005125~cytokine activity, GO:0005488~binding, GO:0005515~protein binding,
A_23_P82169	SOX4	SRY (Sex determining region Y)-box 4, Transcription factor SOX-4,	64		2	GO:0006139~nucleobase, nucleoside, nucleotide and nucleic acid metabolic process, GO:0006350~transcription, GO:0006351~transcription, DNA-dependent, GO:0006355~regulation of transcription, DNA-dependent, GO:0007275~multicellular organismal development, GO:0008152~metabolic process, GO:0009987~cellular process, GO:0010467~gene expression, GO:0010468~regulation of gene expression, GO:0016070~RNA me…	GO:0005622~intracellular, GO:0005623~cell, GO:0005634~nucleus, GO:0043226~organelle, GO:0043227~membrane-bound organelle, GO:0043229~intracellular organelle, GO:0043231~intracellular membrane-bound organelle, GO:0044424~intracellular part, GO:0044464~cell part,	GO:0003676~nucleic acid binding, GO:0003677~DNA binding, GO:0003700~transcription factor activity, GO:0005488~binding, GO:0030528~transcription regulator activity,
A_24_P512749	CK821950	NA	0	3	1	NA	NA	NA
A_32_P132766	THC2671036	NA	1529.83	1	20	NA	NA	NA
A_23_P121773	FRG1	FSHD region gene 1, FSHD region gene 1 protein, Protein FRG1, Protein FRG1 (FSHD region gene 1 protein),	25.3014	1	4	GO:0006139~nucleobase, nucleoside, nucleotide and nucleic acid metabolic process, GO:0006364~rRNA processing, GO:0006396~RNA processing, GO:0006397~mRNA processing, GO:0006810~transport, GO:0006996~organelle organization and biogenesis, GO:0008152~metabolic process, GO:0008380~RNA splicing, GO:0009987~cellular process, GO:0010467~gene expression, GO:0016043~cellular component organization and bio…	GO:0005622~intracellular, GO:0005623~cell, GO:0005634~nucleus, GO:0005654~nucleoplasm, GO:0005681~spliceosome, GO:0016604~nuclear body, GO:0016607~nuclear speck, GO:0030529~ribonucleoprotein complex, GO:0031974~membrane-enclosed lumen, GO:0031981~nuclear lumen, GO:0032991~macromolecular complex, GO:0043226~organelle, GO:0043227~membrane-bound organelle, GO:0043229~intracellular organelle, GO:0043…	GO:0005215~transporter activity, GO:0005488~binding,
A_23_P22614	2009-09-05	NA	0	2	1	NA	NA	NA
A_24_P298996	CENPJ	CENP-J, CENPJ protein, Centromere protein J (CENP-J) (Centrosomal P4.1-associated protein) (LAG-3-associated protein) (LYST-interacting protein 1), Centromere protein J (Fragment), Centromere protein J, isoform CRA_d, Centrosomal P4.1-associated protein, LAG-3-associated protein, LYST-interacting protein 1, Putative uncharacterized protein DKFZp667E025, Uncharacterized bone marrow protein BM032, …	0		1	GO:0000226~microtubule cytoskeleton organization and biogenesis, GO:0006996~organelle organization and biogenesis, GO:0007010~cytoskeleton organization and biogenesis, GO:0007017~microtubule-based process, GO:0007020~microtubule nucleation, GO:0008152~metabolic process, GO:0009987~cellular process, GO:0016043~cellular component organization and biogenesis, GO:0019538~protein metabolic process, GO…	GO:0000930~gamma-tubulin complex, GO:0005622~intracellular, GO:0005623~cell, GO:0005737~cytoplasm, GO:0005813~centrosome, GO:0005815~microtubule organizing center, GO:0005856~cytoskeleton, GO:0005874~microtubule, GO:0008275~gamma-tubulin small complex, GO:0015630~microtubule cytoskeleton, GO:0032991~macromolecular complex, GO:0043226~organelle, GO:0043228~non-membrane-bound organelle, GO:0043229~…	GO:0005488~binding, GO:0005515~protein binding, GO:0008092~cytoskeletal protein binding, GO:0015631~tubulin binding,
A_23_P132526	PIK3R4	PI3-kinase p150 subunit, PI3-kinase regulatory subunit 4, Phosphoinositide 3-kinase adaptor protein, Phosphoinositide 3-kinase regulatory subunit 4, Phosphoinositide 3-kinase regulatory subunit 4 (EC 2.7.11.1) (PI3- kinase regulatory subunit 4) (PI3-kinase p150 subunit) (Phosphoinositide 3-kinase adaptor protein), phosphoinositide-3-kinase, regulatory subunit 4, p150,	0.666667	2	3	GO:0006464~protein modification process, GO:0006468~protein amino acid phosphorylation, GO:0006793~phosphorus metabolic process, GO:0006796~phosphate metabolic process, GO:0008152~metabolic process, GO:0009987~cellular process, GO:0016310~phosphorylation, GO:0019538~protein metabolic process, GO:0043170~macromolecule metabolic process, GO:0043283~biopolymer metabolic process, GO:0043412~biopolyme…	NA	GO:0000166~nucleotide binding, GO:0003824~catalytic activity, GO:0004672~protein kinase activity, GO:0004674~protein serine/threonine kinase activity, GO:0005488~binding, GO:0005524~ATP binding, GO:0016301~kinase activity, GO:0016740~transferase activity, GO:0016772~transferase activity, transferring phosphorus-containing groups, GO:0016773~phosphotransferase activity, alcohol group as acceptor, …
A_23_P304054	ZCCHC2	GVEI466, ZCCHC2 protein, ZCCHC2 protein (Zinc finger, CCHC domain containing 2, isoform CRA_c), Zinc finger CCHC domain-containing protein 2, Zinc finger, CCHC domain containing 2, isoform CRA_c, zinc finger, CCHC domain containing 2,	0	1	2	GO:0007154~cell communication, GO:0009987~cellular process,	GO:0005622~intracellular, GO:0005623~cell, GO:0005737~cytoplasm, GO:0044424~intracellular part, GO:0044464~cell part,	GO:0003676~nucleic acid binding, GO:0005488~binding, GO:0005515~protein binding, GO:0005543~phospholipid binding, GO:0008270~zinc ion binding, GO:0008289~lipid binding, GO:0035091~phosphoinositide binding, GO:0043167~ion binding, GO:0043169~cation binding, GO:0046872~metal ion binding, GO:0046914~transition metal ion binding,
A_23_P66967	CETN1	Caltractin isoform 2, Centrin-1, Centrin-1 (Caltractin isoform 2), centrin, EF-hand protein, 1,	0	3	2	GO:0000087~M phase of mitotic cell cycle, GO:0000278~mitotic cell cycle, GO:0000279~M phase, GO:0006996~organelle organization and biogenesis, GO:0007049~cell cycle, GO:0007067~mitosis, GO:0007098~centrosome cycle, GO:0007100~mitotic centrosome separation, GO:0009987~cellular process, GO:0016043~cellular component organization and biogenesis, GO:0022402~cell cycle process, GO:0022403~cell cycle p…	GO:0000922~spindle pole, GO:0005622~intracellular, GO:0005623~cell, GO:0005737~cytoplasm, GO:0005813~centrosome, GO:0005815~microtubule organizing center, GO:0005816~spindle pole body, GO:0005819~spindle, GO:0005856~cytoskeleton, GO:0015630~microtubule cytoskeleton, GO:0043226~organelle, GO:0043228~non-membrane-bound organelle, GO:0043229~intracellular organelle, GO:0043232~intracellular non-memb…	GO:0000166~nucleotide binding, GO:0003676~nucleic acid binding, GO:0003824~catalytic activity, GO:0004386~helicase activity, GO:0005488~binding, GO:0005509~calcium ion binding, GO:0005524~ATP binding, GO:0008026~ATP-dependent helicase activity, GO:0016462~pyrophosphatase activity, GO:0016787~hydrolase activity, GO:0016817~hydrolase activity, acting on acid anhydrides, GO:0016818~hydrolase activit…
A_32_P25647	BX088949	NA	221.532		4	NA	NA	NA
A_32_P173023	A_32_P173023	NA	0		1	NA	NA	NA
A_24_P933310	THC2617330	NA	152.901	1	9	NA	NA	NA
A_23_P143446	MRPL39	L39mt, MRP-L39, MRP-L5, Mitochondrial 39S ribosomal protein L39, Mitochondrial 39S ribosomal protein L39 (L39mt) (MRP-L39) (MRP-L5), mitochondrial ribosomal protein L39,	39.5667	2	6	NA	GO:0000313~organellar ribosome, GO:0005622~intracellular, GO:0005623~cell, GO:0005737~cytoplasm, GO:0005739~mitochondrion, GO:0005759~mitochondrial matrix, GO:0005761~mitochondrial ribosome, GO:0005840~ribosome, GO:0030529~ribonucleoprotein complex, GO:0031974~membrane-enclosed lumen, GO:0031980~mitochondrial lumen, GO:0032991~macromolecular complex, GO:0043226~organelle, GO:0043227~membrane-boun…	NA
A_24_P630916	A_24_P630916	NA	543.054	3	12	NA	NA	NA
A_24_P62505	GLT25D2	GLT25D2 protein, GLT25D2 protein (Fragment), Glycosyltransferase 25 domain containing 2, Glycosyltransferase 25 family member 2 precursor,	0.666667	2	3	GO:0000271~polysaccharide biosynthetic process, GO:0005975~carbohydrate metabolic process, GO:0005976~polysaccharide metabolic process, GO:0006629~lipid metabolic process, GO:0008152~metabolic process, GO:0008610~lipid biosynthetic process, GO:0008653~lipopolysaccharide metabolic process, GO:0009058~biosynthetic process, GO:0009059~macromolecule biosynthetic process, GO:0009103~lipopolysaccharide…	GO:0005622~intracellular, GO:0005623~cell, GO:0005737~cytoplasm, GO:0005783~endoplasmic reticulum, GO:0005788~endoplasmic reticulum lumen, GO:0031974~membrane-enclosed lumen, GO:0043226~organelle, GO:0043227~membrane-bound organelle, GO:0043229~intracellular organelle, GO:0043231~intracellular membrane-bound organelle, GO:0043233~organelle lumen, GO:0044422~organelle part, GO:0044424~intracellula…	GO:0003824~catalytic activity, GO:0016740~transferase activity, GO:0016757~transferase activity, transferring glycosyl groups,
A_23_P213369	KIAA0141	KIAA0141, Uncharacterized protein KIAA0141,	0	1	2	NA	GO:0005622~intracellular, GO:0005623~cell, GO:0005737~cytoplasm, GO:0005739~mitochondrion, GO:0043226~organelle, GO:0043227~membrane-bound organelle, GO:0043229~intracellular organelle, GO:0043231~intracellular membrane-bound organelle, GO:0044424~intracellular part, GO:0044444~cytoplasmic part, GO:0044464~cell part,	GO:0005488~binding,
A_32_P200092	R25063	NA	13.5537	1	6	NA	NA	NA
A_32_P133290	THC2520478	NA	88.5502	1	9	NA	NA	NA
A_23_P165937	DSN1	Chromosome 20 open reading frame 172, DSN1 protein, DSN1, MIND kinetochore complex component, homolog (S. cerevisiae),	335.428	4	3	GO:0000087~M phase of mitotic cell cycle, GO:0000278~mitotic cell cycle, GO:0000279~M phase, GO:0007049~cell cycle, GO:0007059~chromosome segregation, GO:0007067~mitosis, GO:0009987~cellular process, GO:0022402~cell cycle process, GO:0022403~cell cycle phase, GO:0051301~cell division,	GO:0000444~MIS12/MIND type complex, GO:0000775~chromosome, pericentric region, GO:0000776~kinetochore, GO:0000777~condensed chromosome kinetochore, GO:0000779~condensed chromosome, pericentric region, GO:0000793~condensed chromosome, GO:0005622~intracellular, GO:0005623~cell, GO:0005634~nucleus, GO:0005694~chromosome, GO:0032991~macromolecular complex, GO:0043226~organelle, GO:0043227~membrane-bo…	GO:0005488~binding, GO:0005515~protein binding,
A_23_P168847	FBXO16	F-box only protein 16, F-box protein 16, FBXO16 protein,	0	2	2	GO:0006464~protein modification process, GO:0006512~ubiquitin cycle, GO:0008152~metabolic process, GO:0009987~cellular process, GO:0019538~protein metabolic process, GO:0043170~macromolecule metabolic process, GO:0043283~biopolymer metabolic process, GO:0043412~biopolymer modification, GO:0043687~post-translational protein modification, GO:0044237~cellular metabolic process, GO:0044238~primary me…	NA	NA
A_24_P889980	BC047753	NA	313.459	1	21	NA	NA	NA
A_32_P221723	THC2652093	NA	73.2761	1	9	NA	NA	NA
A_24_P212549	LOC727941	NA	155.026		9	NA	NA	NA
A_24_P255986	LOC388333	hypothetical LOC388333,	0	2	2	NA	NA	NA
A_23_P339098	SLC35F2	solute carrier family 35, member F2,	0		1	GO:0006810~transport, GO:0051179~localization, GO:0051234~establishment of localization,	GO:0005623~cell, GO:0016020~membrane, GO:0016021~integral to membrane, GO:0031224~intrinsic to membrane, GO:0044425~membrane part, GO:0044464~cell part,	NA
A_24_P13406	C12orf40	C12orf40 protein, CDNA FLJ40126 fis, clone TESTI2011028, Uncharacterized protein C12orf40, chromosome 12 open reading frame 40,	436		3	NA	NA	NA
A_24_P668333	THC2527464	NA	6.29866	1	3	NA	NA	NA
A_32_P131100	THC2689241	NA	775.709	1	18	NA	NA	NA
A_24_P290999	TncRNA	trophoblast-derived noncoding RNA,	293.218	1	15	NA	NA	NA
A_32_P111476	BC031325	NA	409.068	1	11	NA	NA	NA
A_24_P290163	DKFZp547E087	NA	642.824	1	23	NA	NA	NA
A_24_P938461	A_24_P938461	NA	99.9453	1	11	NA	NA	NA
A_24_P849512	BI825704	NA	0	4	1	NA	NA	NA
A_24_P936496	THC2558941	NA	574.394	1	21	NA	NA	NA
A_24_P857404	LOC92312	NA	0		1	NA	NA	NA
A_23_P47924	PTPRR	Ch-1PTPase, NC-PTPCOM1, PTPRR protein, Protein-tyrosine phosphatase PCPTP1, Putative uncharacterized protein DKFZp686K0257, Putative uncharacterized protein DKFZp781C1038, Receptor-type tyrosine-protein phosphatase R precursor, Receptor-type tyrosine-protein phosphatase R precursor (EC 3.1.3.48) (Protein-tyrosine phosphatase PCPTP1) (NC-PTPCOM1) (Ch-1PTPase), protein tyrosine phosphatase, recepto…	0	2	3	GO:0001701~in utero embryonic development, GO:0006464~protein modification process, GO:0006470~protein amino acid dephosphorylation, GO:0006793~phosphorus metabolic process, GO:0006796~phosphate metabolic process, GO:0007275~multicellular organismal development, GO:0008152~metabolic process, GO:0009790~embryonic development, GO:0009792~embryonic development ending in birth or egg hatching, GO:000…	GO:0005622~intracellular, GO:0005623~cell, GO:0005737~cytoplasm, GO:0009986~cell surface, GO:0016020~membrane, GO:0016021~integral to membrane, GO:0031224~intrinsic to membrane, GO:0044424~intracellular part, GO:0044425~membrane part, GO:0044464~cell part,	GO:0003824~catalytic activity, GO:0004721~phosphoprotein phosphatase activity, GO:0004725~protein tyrosine phosphatase activity, GO:0004871~signal transducer activity, GO:0004872~receptor activity, GO:0004888~transmembrane receptor activity, GO:0005488~binding, GO:0005515~protein binding, GO:0016787~hydrolase activity, GO:0016788~hydrolase activity, acting on ester bonds, GO:0016791~phosphoric mo…
A_23_P74359	CSRP1	CDNA FLJ16726 fis, clone UTERU3014791, CRP, CRP1, Cysteine and glycine-rich protein 1, Cysteine and glycine-rich protein 1 (Cysteine and glycine-rich protein 1, isoform CRA_b) (cDNA FLJ75177, highly similar to Homo sapiens cysteine and glycine-rich protein 1 (CSRP1), mRNA), Cysteine and glycine-rich protein 1 (Cysteine-rich protein 1) (CRP1) (CRP), Cysteine and glycine-rich protein 1 variant, Cys…	7.5	2	4	NA	GO:0005622~intracellular, GO:0005623~cell, GO:0005634~nucleus, GO:0043226~organelle, GO:0043227~membrane-bound organelle, GO:0043229~intracellular organelle, GO:0043231~intracellular membrane-bound organelle, GO:0044424~intracellular part, GO:0044464~cell part,	GO:0005488~binding, GO:0005515~protein binding, GO:0008270~zinc ion binding, GO:0043167~ion binding, GO:0043169~cation binding, GO:0046872~metal ion binding, GO:0046914~transition metal ion binding,
A_32_P10856	THC2689623	NA	42.3605	3	3	NA	NA	NA
A_23_P150746	DKFZp547G183	hypothetical protein DKFZp547G183,	350.944	3	8	NA	NA	NA
A_32_P34552	POLB	DNA polymerase beta, DNA polymerase beta (EC 2.7.7.7) (EC 4.2.99.-), DNA polymerase beta (Fragment), DNA polymerase beta subunit, DNA polymerase beta subunit (Fragment), Polymerase (DNA directed), beta variant, Polymerase (DNA directed), beta variant (Fragment), polymerase (DNA directed), beta,	435.033	2	12	GO:0006139~nucleobase, nucleoside, nucleotide and nucleic acid metabolic process, GO:0006259~DNA metabolic process, GO:0006260~DNA replication, GO:0006261~DNA-dependent DNA replication, GO:0006281~DNA repair, GO:0006290~pyrimidine dimer repair, GO:0006915~apoptosis, GO:0006916~anti-apoptosis, GO:0006950~response to stress, GO:0006974~response to DNA damage stimulus, GO:0008152~metabolic process, …	GO:0005622~intracellular, GO:0005623~cell, GO:0005634~nucleus, GO:0005737~cytoplasm, GO:0005819~spindle, GO:0005856~cytoskeleton, GO:0005874~microtubule, GO:0005876~spindle microtubule, GO:0015630~microtubule cytoskeleton, GO:0043226~organelle, GO:0043227~membrane-bound organelle, GO:0043228~non-membrane-bound organelle, GO:0043229~intracellular organelle, GO:0043231~intracellular membrane-bound …	GO:0000287~magnesium ion binding, GO:0003676~nucleic acid binding, GO:0003677~DNA binding, GO:0003684~damaged DNA binding, GO:0003824~catalytic activity, GO:0003887~DNA-directed DNA polymerase activity, GO:0003890~beta DNA polymerase activity, GO:0005488~binding, GO:0005515~protein binding, GO:0008017~microtubule binding, GO:0008092~cytoskeletal protein binding, GO:0015631~tubulin binding, GO:001…
A_23_P73835	MOSPD1	Motile sperm domain-containing protein 1, motile sperm domain containing 1,	352.367	2	8	NA	GO:0005623~cell, GO:0016020~membrane, GO:0016021~integral to membrane, GO:0031224~intrinsic to membrane, GO:0044425~membrane part, GO:0044464~cell part,	GO:0005198~structural molecule activity,
A_24_P914649	THC2523877	NA	536.169	3	7	NA	NA	NA
A_32_P45101	AK026099	NA	0		1	NA	NA	NA
A_24_P593120	THC2631229	NA	0	3	1	NA	NA	NA
A_23_P164210	TBC1D3	NA	0		1	NA	NA	NA
A_23_P46627	ADIPOR1	Adiponectin receptor 1 variant, Adiponectin receptor 1, isoform CRA_b, Adiponectin receptor protein 1, Adiponectin receptor protein 1 (Progestin and adipoQ receptor family member I), Progestin and adipoQ receptor family member I, TESBP1A, adiponectin receptor 1,	0	2	3	GO:0006082~organic acid metabolic process, GO:0006629~lipid metabolic process, GO:0006631~fatty acid metabolic process, GO:0007154~cell communication, GO:0007165~signal transduction, GO:0007242~intracellular signaling cascade, GO:0008152~metabolic process, GO:0009719~response to endogenous stimulus, GO:0009725~response to hormone stimulus, GO:0009755~hormone-mediated signaling, GO:0009987~cellula…	GO:0005623~cell, GO:0016020~membrane, GO:0016021~integral to membrane, GO:0031224~intrinsic to membrane, GO:0044425~membrane part, GO:0044464~cell part,	GO:0004871~signal transducer activity, GO:0004872~receptor activity, GO:0005488~binding, GO:0005515~protein binding, GO:0042562~hormone binding, GO:0042802~identical protein binding, GO:0046982~protein heterodimerization activity, GO:0046983~protein dimerization activity, GO:0060089~molecular transducer activity,
A_32_P27636	THC2719609	NA	241.31	3	7	NA	NA	NA
A_32_P49854	THC2697511	NA	0	4	1	NA	NA	NA
A_23_P90679	ALS2CR2	Amyotrophic lateral sclerosis 2 chromosomal region candidate gene 2 protein, CALS-21, ILP-interacting protein, Pseudokinase ALS2CR2, STRAD beta, amyotrophic lateral sclerosis 2 (juvenile) chromosome region, candidate 2,	85.4667	2	4	GO:0006464~protein modification process, GO:0006468~protein amino acid phosphorylation, GO:0006605~protein targeting, GO:0006611~protein export from nucleus, GO:0006793~phosphorus metabolic process, GO:0006796~phosphate metabolic process, GO:0006810~transport, GO:0006886~intracellular protein transport, GO:0006913~nucleocytoplasmic transport, GO:0007049~cell cycle, GO:0008104~protein localization…	GO:0005622~intracellular, GO:0005623~cell, GO:0005634~nucleus, GO:0005737~cytoplasm, GO:0043226~organelle, GO:0043227~membrane-bound organelle, GO:0043229~intracellular organelle, GO:0043231~intracellular membrane-bound organelle, GO:0044424~intracellular part, GO:0044464~cell part,	GO:0000166~nucleotide binding, GO:0003824~catalytic activity, GO:0004672~protein kinase activity, GO:0005488~binding, GO:0005515~protein binding, GO:0005524~ATP binding, GO:0016301~kinase activity, GO:0016740~transferase activity, GO:0016772~transferase activity, transferring phosphorus-containing groups, GO:0016773~phosphotransferase activity, alcohol group as acceptor, GO:0017076~purine nucleot…
A_23_P71188	THC2648739	NA	817.194	1	17	NA	NA	NA
A_32_P151244	AK022268	NA	105.857	1	7	NA	NA	NA
A_32_P179351	BX095281	NA	188.228	3	10	NA	NA	NA
A_23_P207600	PSMD11	26S proteasome non-ATPase regulatory subunit 11, 26S proteasome non-ATPase regulatory subunit 11 (26S proteasome regulatory subunit S9) (26S proteasome regulatory subunit p44.5), 26S proteasome regulatory subunit S9, 26S proteasome regulatory subunit p44.5, Proteasome 26S non-ATPase subunit 11 variant, proteasome (prosome, macropain) 26S subunit, non-ATPase, 11,	64.5	2	4	NA	GO:0000502~proteasome complex (sensu Eukaryota), GO:0005622~intracellular, GO:0005623~cell, GO:0005737~cytoplasm, GO:0005829~cytosol, GO:0032991~macromolecular complex, GO:0043234~protein complex, GO:0044424~intracellular part, GO:0044444~cytoplasmic part, GO:0044464~cell part,	GO:0005488~binding, GO:0005515~protein binding,
A_24_P927027	THC2548564	NA	808.973	1	21	NA	NA	NA
A_23_P376727	ACMSD	2-amino-3-carboxymuconate-6-semialdehyde decarboxylase, 2-amino-3-carboxymuconate-6-semialdehyde decarboxylase (EC 4.1.1.45), Aminocarboxymuconate semialdehyde decarboxylase, isoform CRA_b, CDNA FLJ43018 fis, clone BRTHA2017353, Putative uncharacterized protein ACMSD, aminocarboxymuconate semialdehyde decarboxylase,	0		2	GO:0006082~organic acid metabolic process, GO:0008152~metabolic process, GO:0009987~cellular process, GO:0019752~carboxylic acid metabolic process, GO:0043648~dicarboxylic acid metabolic process, GO:0044237~cellular metabolic process, GO:0046874~quinolinate metabolic process,	GO:0005622~intracellular, GO:0005623~cell, GO:0005737~cytoplasm, GO:0005829~cytosol, GO:0044424~intracellular part, GO:0044444~cytoplasmic part, GO:0044464~cell part,	GO:0001760~aminocarboxymuconate-semialdehyde decarboxylase activity, GO:0003824~catalytic activity, GO:0016829~lyase activity, GO:0016830~carbon-carbon lyase activity, GO:0016831~carboxy-lyase activity,
A_24_P230176	MGC16597	NA	147.795		6	NA	NA	NA
A_24_P928319	AL573187	NA	220	3	3	NA	NA	NA
A_23_P60069	VDAC3	Outer mitochondrial membrane protein porin 3, VDAC-3, Voltage-dependent anion-selective channel protein 3, Voltage-dependent anion-selective channel protein 3 (VDAC-3) (hVDAC3) (Outer mitochondrial membrane protein porin 3), hVDAC3, voltage-dependent anion channel 3,	470.733	2	7	GO:0006810~transport, GO:0006811~ion transport, GO:0006820~anion transport, GO:0006863~purine transport, GO:0015851~nucleobase transport, GO:0015853~adenine transport, GO:0015931~nucleobase, nucleoside, nucleotide and nucleic acid transport, GO:0051179~localization, GO:0051234~establishment of localization,	GO:0005622~intracellular, GO:0005623~cell, GO:0005737~cytoplasm, GO:0005739~mitochondrion, GO:0005740~mitochondrial envelope, GO:0005741~mitochondrial outer membrane, GO:0005886~plasma membrane, GO:0005887~integral to plasma membrane, GO:0016020~membrane, GO:0016021~integral to membrane, GO:0019867~outer membrane, GO:0031090~organelle membrane, GO:0031224~intrinsic to membrane, GO:0031226~intrins…	GO:0005215~transporter activity, GO:0005216~ion channel activity, GO:0005244~voltage-gated ion channel activity, GO:0005253~anion channel activity, GO:0005488~binding, GO:0005515~protein binding, GO:0008509~anion transmembrane transporter activity, GO:0015075~ion transmembrane transporter activity, GO:0015267~channel activity, GO:0015288~porin activity, GO:0015482~voltage-gated anion channel pori…
A_32_P82580	A_32_P82580	NA	439.283	1	16	NA	NA	NA
A_32_P89432	BF972140	NA	3		2	NA	NA	NA
A_24_P385000	LOC647107	hypothetical protein LOC647107,	89.7328	4	4	NA	NA	NA
